# Supplementary material for: Multi-omics analysis reveals the role of ribosome biogenesis in malignant clear cell renal cell carcinoma and the development of a machine learning-based prognostic model
Source: Front Immunol. 2025 Jun 26;16:1602898. doi: 10.3389/fimmu.2025.1602898 (PMC12240986; doi:10.3389/fimmu.2025.1602898)
Supplement: Supplementary file 7 [file Table1.xls]

## Sheet: Table S1
Table S1: 331 ribosome biogenesis genes
METTL15P1
RCL1
MPHOSPH10
MPHOSPH6
POP7
NPM3
NSA2
EMG1
C1D
MYBBP1A
DDX17
NOP56
RPP30
RPP38
TBL3
POP4
RPP40
UTP14A
WDR3
EBNA1BP2
DDX52
KRR1
PWP1
LSM6
RPL35
ERI2
RPUSD1
EXOSC8
HELQ
BUD23
MALSU1
TSR3
FTSJ3
EXOSC6
PIH1D2
MRPL10
MTERF4
NUDT16
WDR36
RPL10L
SRFBP1
BMT2
NSUN5P1
NOP9
DDX3X
DDX10
DKC1
METTL15
ERCC2
FBL
LTO1
RPLP0P6
XRN2
FASTKD2
DIS3
DHX30
PDCD11
EXOSC7
RRP1B
WDR43
MDN1
RRS1
RRP12
BOP1
RRP8
EXOSC2
PES1
MTREX
GTPBP4
FRG1
DCAF13
NOL11
NGDN
NSUN5P2
ZNF658
NOC2L
RSL1D1
MTG2
SENP3
ERAL1
AATF
VCX
UTP25
PELP1
RPUSD2
DIMT1
UTP20
RRP7A
GLUL
RPUSD3
RPL7L1
NOB1
ZCCHC4
METTL5
MRPL22
DROSHA
GTF3A
ABT1
GNL2
MRM2
NOP53
DDX51
FBLL1
ISG20
EIF6
NSUN4
RPSA
RBIS
GTF2H5
RPL10A
SNU13
NOP2
NPM1
NUP88
NVL
PA2G4
GEMIN4
MTERF3
EXOSC3
EXOSC1
RRP15
RPS27L
NMD3
FCF1
MRPS7
RRNAD1
UTP18
TFB1M
MRPS2
UTP11
SBDS
RPL26L1
MRTO4
RSL24D1
DDX47
POP5
NIP7
NOP16
TRMT112
SIRT7
ESF1
NOP58
WBP11
PIN4
EXOSC9
EXOSC10
YBEY
GAR1
NLE1
DHX29
EXOSC4
GNL3L
DDX49
DDX56
WDR74
ZNHIT6
WDR55
TEX10
RPP25
PAK1IP1
TRMT61B
PIH1D1
HEATR3
NOL8
MRPL20
HEATR1
SDAD1
SHQ1
MRM3
NAT10
IMP3
BRIX1
LSG1
NOP10
THUMPD1
CHD7
LYAR
NHP2
DDX27
NSUN5
TSR1
WDR12
RIOK2
DDX28
UTP6
PRKDC
PPAN
EXOSC5
UTP3
REXO4
PTEN
WDR18
USP36
DHX37
PWP2
RAN
RMRP
RNASEL
ABCE1
RPL3
RPL3L
RPL5
RPL6
RPL7
RPL7A
RPL10
RPL11
RPL23A
RPL24
RPL26
RPL27
RPL35A
RPL38
RPLP0
RPS2
RPS5
RPS6
RPS7
RPS8
RPS9
RPS10
RPS14
RPS15
RPS16
RPS17
RPS19
RPS21
RPS24
RPS25
RPS27
RPS28
NSUN3
TFB2M
TENT4B
NOM1
METTL17
DDX31
MRPS11
MRPL36
MRPL1
NOL6
KRI1
SURF6
SUV39H1
BYSL
C1QBP
TSC1
XPO1
XRCC5
ERI3
DDX54
NOC4L
METTL16
EFL1
NOL9
RBFA
MRM1
NOL10
RPF1
ISG20L2
LAS1L
RIOK1
EIF2A
WDR75
UTP15
RPF2
TRAF7
UTP23
NIFK
CUL4B
CUL4A
MAK16
MPV17L2
RIOX2
RPUSD4
UTP4
LTV1
FAM207A
RRP1
GTPBP10
NOP14
RIOK3
KAT2B
RRP36
DDX18
TSR2
ZNF622
RPL14
ERI1
SART1
RRP9
RRP7BP
DDX21
FDXACB1
NOLC1
NAF1
WDR46
HELB
IMP4
RPS10P5
ZNHIT3
UTP14C
EIF4A3
BMS1
URB2
URB1
POLR1G
SPIN1
GTF3C6
DDX11
MTOR
ANG
CAVIN1
BRF1
GTF3C1
GTF3C2
MARS1
NCL
MACROH2A2
POLR1E
IPPK
SMARCA4
SMARCB1
TCOF1
TP53
POLR1B
TAF1B
GTF3C5
GTF3C4
GTF3C3
MACROH2A1

## Sheet: Table S2
Table S2: 242 metabolism-related pathways
HALLMARK_BILE_ACID_METABOLISM	SCP2	ABCD3	SLC27A2	HSD3B7	HSD17B4	AKR1D1	ABCD2	PEX1	CYP8B1	PNPLA8	PHYH	SLC27A5	CYP7B1	CYP27A1	PEX26	AGXT	PEX7	CROT	CYP39A1	ABCA3	CYP7A1	HACL1	PIPOX	PEX6	SOD1	GNPAT	HSD3B1	ABCA2	HAO1	PEX16	ABCD1	ACSL1	MLYCD	ABCG8	AQP9	ISOC1	NR1H4	PEX19	NPC1	HSD17B11	AMACR	CYP46A1	PEX13	IDH1	PEX11A	HSD17B6	EPHX2	PRDX5	PXMP2
HALLMARK_FATTY_ACID_METABOLISM	ACAA1	ACAA2	ACADL	ACADM	ACOT8	ACOX1	ACSL1	ALDH3A2	CCDC58	CPT2	CYP4A11	DECR1	ECH1	ECI1	ELOVL5	FABP1	FABP2	HADH	HIBCH	HMGCL	HSD17B11	IDH1	ME1	MGLL	MLYCD	PCBD1	RETSAT	S100A10	SUCLG1	VNN1	EHHADH	ALDH9A1	HADHB	ECHS1	ACADS	CA2	HSD17B10	ALDH1A1	ACADVL	HSD17B4	CA4	ADH1C	ADH7	PTS	MAOA	HAO2	HSD17B7	MCEE	ACAT2
HALLMARK_GLYCOLYSIS	PGK1	ALDOA	ENO1	TPI1	PFKP	ERO1A	ALDOB	VEGFA	MXI1	PKM	HK2	LDHA	EXT1	SLC25A10	GUSB	PFKFB1	PGAM1	PYGB	AK4	P4HA1	PMM2	FAM162A	SDC1	EGLN3	PC	B4GALT7	FBP2	IGFBP3	CHPF	B3GAT3	CHST12	HS2ST1	MPI	GNPDA1	AKR1A1	PPFIA4	B3GAT1	CHPF2	G6PD	MDH2	CHST6	PGLS	PGAM2	CHST1	GPC1	TSTA3	ALG1	GFPT1	PRPS1
HALLMARK_HEME_METABOLISM	ALAS2	PPOX	FECH	HMBS	GYPB	ALAD	RHD	GYPA	SELENBP1	BLVRB	GYPE	GYPC	EPB42	SLC4A1	RHCE	RHAG	TAL1	MARCHF8	SPTB	UROD	HBQ1	DCAF11	ERMAP	EIF2AK1	CPOX	MPP1	GLRX5	TSPAN5	OSBP2	ANK1	NFE2	AHSP	SPTA1	MAP2K3	BNIP3L	SLC22A4	CLIC2	TRAK2	GCLC	KEL	RANBP10	TRIM10	TSPO2	UROS	XK	SNCA	MARK3	UBAC1	CA1
HALLMARK_OXIDATIVE_PHOSPHORYLATION	NDUFS3	UQCRB	NDUFS2	SDHA	UQCRC1	NDUFA9	NDUFS4	NDUFS1	NDUFA2	NDUFS8	SDHB	NNT	ATP5PO	ATP5MC3	NDUFS7	ATP5F1A	NDUFV1	COX5B	UQCRH	NDUFA1	ATP5F1C	ATP5F1B	COX7B	SDHD	CYCS	NDUFA6	NDUFAB1	COX8A	ACO2	ATP5MC1	CYC1	NDUFB6	ATP5F1E	COX5A	UQCRC2	COX6A1	ATP5F1D	COX6C	ATP5PF	NDUFB3	IDH3B	OGDH	NDUFB8	SURF1	COX6B1	NDUFB5	NDUFA4	NDUFB1	COX4I1
KEGG_ALANINE_ASPARTATE_AND_GLUTAMATE_METABOLISM	GLUD2	GFPT2	AGXT2	CPS1	GLS2	ABAT	ADSS2	ADSL	GLUD1	GLS	ASL	IL4I1	GPT	GFPT1	GPT2	DDO	ADSS1	ACY3	GAD1	GAD2	GOT2	AGXT	GLUL	NIT2	GOT1	ALDH4A1	CAD	ALDH5A1	ASS1	ASNS	PPAT	ASPA
KEGG_ALPHA_LINOLENIC_ACID_METABOLISM	JMJD7-PLA2G4B	PLA2G6	PLA2G2E	PLA2G10	PLA2G2A	PLA2G4A	PLA2G5	PLA2G12B	PLA2G4B	PLA2G2F	FADS2	ACOX3	PLA2G2C	PLA2G2D	PLA2G3	PLA2G12A	ACOX1	PLA2G4E	PLA2G1B
KEGG_AMINO_SUGAR_AND_NUCLEOTIDE_SUGAR_METABOLISM	MPI	GCK	GFPT2	GALK1	GALE	PMM2	PGM2	PMM1	AMDHD2	GNPDA2	GMDS	UXS1	GNPNAT1	NANS	UGDH	CYB5R3	GFPT1	FCSK	NANP	CYB5R1	FPGT	HEXB	HEXA	HK2	HK1	HK3	GALT	GNE	NAGK	CHIT1	UAP1	RENBP	CHIA	NPL	UGP2	GALK2	TSTA3	PGM1	CMAS	PGM3	GNPDA1	GMPPA	GPI	GMPPB
KEGG_ARACHIDONIC_ACID_METABOLISM	EPHX2	CYP2E1	ALOX5	CYP4A11	CYP2J2	GGT1	PLA2G3	AKR1C3	PTGIS	ALOX12B	CYP4F2	CYP2C18	PTGES2	ALOX15B	ALOX15	JMJD7-PLA2G4B	PLA2G6	PLA2G2E	PLA2G10	PLA2G2A	PLA2G4A	PLA2G5	PTGS2	PLA2G12B	PTGS1	PLA2G4B	PLA2G2F	ALOX12	CYP2C9	GPX7	GPX6	CYP2C19	CYP2C8	CBR1	CYP2B6	CBR3	CYP2U1	PLA2G1B	LTA4H	PTGES	GPX5	GPX1	CYP4A22	GPX2	GPX3	GPX4	CYP4F3	PLA2G4E	LTC4S
KEGG_ARGININE_AND_PROLINE_METABOLISM	SRM	AZIN2	GLUD2	GLS2	ARG1	ARG2	GLUD1	GLS	ASL	CKMT1A	P4HA2	SMS	CKB	NOS3	NOS2	NOS1	GOT2	GLUL	P4HA1	AOC1	ALDH7A1	LAP3	AGMAT	GOT1	PYCR1	ASS1	ALDH18A1	SAT1	NAGS	DAO	AMD1	MAOB	MAOA	CPS1	P4HA3	ALDH1B1	GATM	ALDH2	OTC	PRODH2	OAT	CKM	ACY1	SAT2	ALDH9A1	ALDH3A2	CKMT1B	PYCR3	GAMT
KEGG_ASCORBATE_AND_ALDARATE_METABOLISM	UGT1A10	UGT1A8	UGT1A7	UGT1A6	ALDH1B1	UGT2B28	ALDH2	UGT1A5	MIOX	UGDH	UGT2A1	ALDH9A1	ALDH3A2	UGT1A9	ALDH7A1	UGT2B11	UGT2B10	UGT2B7	UGT2B4	UGT2A3	UGT1A4	UGT1A1	UGT2B17	UGT1A3	UGT2B15
KEGG_BETA_ALANINE_METABOLISM	CNDP1	SRM	ECHS1	ALDH9A1	ALDH3A2	GAD1	GAD2	AOC2	ALDH1B1	HIBCH	ABAT	EHHADH	ALDH2	ACADM	UPB1	ALDH7A1	AOC3	DPYS	DPYD	MLYCD	HADHA	SMS
KEGG_BIOSYNTHESIS_OF_UNSATURATED_FATTY_ACIDS	ACOT4	TECR	BAAT	ELOVL5	ELOVL6	ACOT2	YOD1	ELOVL2	FADS1	FADS2	ACOX3	PECR	SCD5	SCD	HACD1	ACAA1	HADHA	ACOT1	ACOT7	ACOX1	HSD17B12	HACD2
KEGG_BUTANOATE_METABOLISM	AACS	PDHB	ALDH1B1	ACADS	PDHA1	ABAT	PDHA2	ALDH2	ACAT2	ACAT1	OXCT1	HADH	BDH1	HADHA	ACSM1	HMGCL	AKR1B10	ECHS1	ALDH9A1	GAD1	ALDH3A2	ACSM3	GAD2	ACSM4	HMGCS2	EHHADH	HMGCS1	ALDH7A1	ALDH5A1	BDH2	OXCT2	ACSM2A	ACSM5	L2HGDH
KEGG_CYSTEINE_AND_METHIONINE_METABOLISM	AMD1	SRM	ADI1	AHCY	DNMT1	SDS	TRDMT1	DNMT3A	DNMT3B	LDHC	IL4I1	SMS	LDHB	ENOPH1	BHMT	GOT2	CDO1	APIP	GOT1	LDHAL6B	TAT	AHCYL1	MTAP	MAT2B	LDHA	MTR	CBS	MAT1A	AHCYL2	CTH	MAT2A	MPST	LDHAL6A	DNMT3L
KEGG_DRUG_METABOLISM_CYTOCHROME_P450	CYP2E1	CYP3A5	UGT2B28	CYP3A4	GSTP1	GSTT2	GSTT1	GSTZ1	CYP2C18	CYP2D6	ADH1B	FMO4	ADH1C	ADH4	ADH5	GSTO1	ADH1A	GSTA5	MGST2	MGST1	FMO1	FMO2	MGST3	FMO3	GSTA3	GSTM1	UGT2B11	CYP2C9	FMO5	GSTA4	CYP2C19	GSTM4	CYP2C8	GSTM3	CYP2B6	GSTM2	UGT2A3	CYP2A13	UGT1A4	UGT1A1	CYP3A7	UGT1A3	GSTM5	UGT1A10	UGT1A8	UGT1A7	GSTA1	UGT1A6	MAOB
KEGG_DRUG_METABOLISM_OTHER_ENZYMES	XDH	CYP3A5	UGT2B28	UPB1	CYP3A4	GMPS	UPP2	HPRT1	CDA	GUSB	IMPDH1	IMPDH2	CES2	UCKL1	UGT2B11	TPMT	NAT1	CES5A	CYP2A13	UGT2A3	UGT1A4	CYP3A7	UGT1A1	UGT1A3	UGT1A10	UGT1A8	UGT1A7	ITPA	UGT1A6	UGT1A5	CYP2A6	CYP2A7	DPYS	TYMP	DPYD	UMPS	UCK2	TK1	TK2	UPP1	UGT2A1	CYP3A43	CES1	UGT1A9	NAT2	UGT2B10	UGT2B7	UGT2B4	UCK1
KEGG_ETHER_LIPID_METABOLISM	ENPP2	PAFAH1B1	PLPP3	LPCAT1	PLA2G3	ENPP6	LPCAT4	PLA2G4E	JMJD7-PLA2G4B	CHPT1	AGPS	PLA2G6	PAFAH1B3	PLA2G2E	PLA2G10	PAFAH2	PLA2G2A	PLA2G4A	PLA2G5	PLA2G12B	PLA2G4B	PLA2G7	PLA2G2F	PLPP1	PLPP2	PLA2G2C	PAFAH1B2	PLA2G2D	LPCAT2	PLD1	PLA2G12A	PLD2	PLA2G1B
KEGG_FATTY_ACID_METABOLISM	CPT1A	CPT1C	ACADS	ALDH1B1	ACADSB	ACADL	ALDH2	ACADM	CYP4A11	ACAT2	ACADVL	ACAT1	ACAA2	HADH	HADHB	HADHA	CYP4A22	ADH7	ADH6	ACSL6	ADH1B	ADH1C	ADH4	ECHS1	ADH5	ALDH9A1	ALDH3A2	ACSL5	ADH1A	EHHADH	GCDH	ALDH7A1	ACOX3	ACSL1	ACAA1	CPT2	CPT1B	ACOX1	ECI2	ECI1	ACSL3	ACSL4
KEGG_FRUCTOSE_AND_MANNOSE_METABOLISM	MPI	PMM2	PMM1	FBP2	PFKM	GMDS	PFKFB4	PFKL	MTMR6	TPI1	PHPT1	PFKFB3	FCSK	PFKFB2	MTMR1	PFKFB1	AKR1B10	FPGT	KHK	FBP1	MTMR2	HK2	HK3	HK1	ALDOA	ALDOC	ALDOB	MTMR7	TSTA3	AKR1B1	SORD	GMPPA	PFKP	GMPPB
KEGG_GALACTOSE_METABOLISM	GCK	GALK1	GLB1	GALE	B4GALT1	PGM2	LALBA	PFKM	PFKL	MGAM	HK2	HK1	HK3	GALT	G6PC2	GLA	GANC	LCT	GALK2	G6PC	UGP2	PGM1	AKR1B1	B4GALT2	GAA	PFKP
KEGG_GLUTATHIONE_METABOLISM	SRM	GGT1	GSTP1	GSTT2	GSTT1	GSTZ1	RRM2B	SMS	PGD	GSTO1	GSTA5	MGST2	LAP3	MGST1	MGST3	GSTA3	GSTM1	GPX7	GSTA4	GPX6	GSTM4	GGCT	GSTM3	GSTM2	GSTM5	GSTA1	GSTA2	GSR	GSS	RRM1	RRM2	GCLC	GSTK1	GPX5	TXNDC12	GPX1	GPX2	GPX3	IDH2	GPX4	IDH1	OPLAH	GCLM	GGT6	ANPEP	GGT7	GSTO2	GGT5	G6PD
KEGG_GLYCEROLIPID_METABOLISM	MBOAT2	GPAM	LIPG	DGKZ	DGKE	DGKD	DGKH	MBOAT1	GK	DGAT2	GK2	GLA	ALDH7A1	AGK	TKFC	AGPAT3	AWAT2	AGPAT4	AKR1B1	PNLIPRP2	PNLIPRP1	PNLIP	DGAT1	GLYCTK	LPL	ALDH1B1	DGKQ	ALDH2	DGKB	DGKG	AKR1A1	DGKA	PLPP3	LIPC	DGKI	LCLAT1	GPAT3	MGLL	GPAT4	ALDH9A1	ALDH3A2	PNPLA3	PLPP1	PLPP2	AGPAT1	AGPAT2	CEL	GPAT2	LIPF
KEGG_GLYCEROPHOSPHOLIPID_METABOLISM	PEMT	PLA2G15	GPD1	GPD1L	LPGAT1	GPAM	MBOAT2	MBOAT7	CHAT	LPCAT1	PTDSS1	ACHE	PLA2G3	DGKZ	ETNK1	DGKE	DGKD	PCYT1A	DGKH	JMJD7-PLA2G4B	CHPT1	MBOAT1	PLA2G6	PLA2G2E	PLA2G10	LPCAT3	PLA2G2A	ETNK2	PLA2G4A	PLA2G5	PLA2G12B	PLA2G4B	PTDSS2	PLA2G2F	PCYT2	CDS1	AGPAT3	AGPAT4	PGS1	LYPLA1	PLA2G1B	ADPRM	CDIPT	DGKQ	CDS2	DGKB	DGKG	PLPP3	DGKA
KEGG_GLYCINE_SERINE_AND_THREONINE_METABOLISM	ALAS1	ALAS2	GLYCTK	MAOB	AGXT2	MAOA	AOC2	GATM	SDS	AOC3	GNMT	SHMT1	GCAT	PHGDH	DMGDH	SHMT2	SRR	PSAT1	BHMT	GLDC	DLD	GAMT	PSPH	AGXT	SARDH	AMT	CHDH	CBS	CTH	PIPOX	DAO
KEGG_GLYCOLYSIS_GLUCONEOGENESIS	ACSS2	GCK	PGK2	PGK1	PDHB	PDHA1	PDHA2	PGM2	TPI1	ACSS1	FBP1	ADH1B	HK2	ADH1C	HK1	HK3	ADH4	PGAM2	ADH5	PGAM1	ADH1A	ALDOC	ALDH7A1	LDHAL6B	PKLR	LDHAL6A	ENO1	PKM	PFKP	BPGM	PCK2	PCK1	ALDH1B1	ALDH2	ALDH3A1	AKR1A1	FBP2	PFKM	PFKL	LDHC	GAPDH	ENO3	ENO2	PGAM4	ADH7	ADH6	LDHB	ALDH1A3	ALDH3B1
KEGG_GLYCOSAMINOGLYCAN_BIOSYNTHESIS_CHONDROITIN_SULFATE	DSE	B3GALT6	CHPF	XYLT1	CHSY3	XYLT2	CHST14	B3GAT1	CHSY1	CHST11	CHPF2	CHST15	B4GALT7	CHST7	UST	CHST13	CSGALNACT2	B3GAT2	CSGALNACT1	CHST3	CHST12	B3GAT3
KEGG_GLYCOSAMINOGLYCAN_BIOSYNTHESIS_HEPARAN_SULFATE	HS3ST5	EXT2	EXT1	NDST3	XYLT1	XYLT2	B3GAT1	NDST1	GLCE	HS3ST3B1	HS2ST1	HS6ST2	B3GAT3	HS3ST1	B3GALT6	HS3ST2	HS6ST1	HS3ST3A1	NDST2	NDST4	HS6ST3	B4GALT7	B3GAT2	EXTL1	EXTL2	EXTL3
KEGG_GLYCOSAMINOGLYCAN_BIOSYNTHESIS_KERATAN_SULFATE	CHST2	B4GAT1	B3GNT2	CHST1	B4GALT1	B3GNT7	ST3GAL2	B4GALT3	ST3GAL1	B4GALT2	B4GALT4	CHST4	ST3GAL3	FUT8	CHST6
KEGG_GLYCOSAMINOGLYCAN_DEGRADATION	HS3ST3A1	HPSE	HPSE2	GLB1	GUSB	HYAL3	GNS	HYAL4	HYAL1	HYAL2	SPAM1	HGSNAT	GALNS	IDUA	HS3ST3B1	SGSH	HEXB	NAGLU	HEXA	IDS	ARSB
KEGG_GLYCOSPHINGOLIPID_BIOSYNTHESIS_GANGLIO_SERIES	ST6GALNAC4	ST6GALNAC3	ST6GALNAC6	B4GALNT1	GLB1	ST6GALNAC5	SLC33A1	ST3GAL5	ST3GAL2	ST3GAL1	HEXB	ST8SIA1	B3GALT4	ST8SIA5	HEXA
KEGG_GLYCOSPHINGOLIPID_BIOSYNTHESIS_GLOBO_SERIES	A4GALT	B3GALT5	GLA	FUT9	ST3GAL2	GBGT1	ST3GAL1	FUT2	FUT1	HEXB	NAGA	ST8SIA1	B3GALNT1	HEXA
KEGG_GLYCOSPHINGOLIPID_BIOSYNTHESIS_LACTO_AND_NEOLACTO_SERIES	B3GNT4	B3GNT2	ST3GAL6	B4GALT1	B3GNT5	FUT9	FUT7	FUT6	FUT5	FUT4	FUT3	FUT2	FUT1	B4GAT1	GCNT2	B3GNT3	B3GALT5	ABO	B4GALT3	B4GALT2	ST3GAL4	B4GALT4	ST3GAL3	B3GALT2	B3GALT1	ST8SIA1
KEGG_GLYCOSYLPHOSPHATIDYLINOSITOL_GPI_ANCHOR_BIOSYNTHESIS	PIGP	PIGW	PIGM	PIGN	PIGS	PIGF	DPM2	PIGQ	PIGH	PIGO	PIGG	PIGZ	GPAA1	PIGU	PGAP1	PIGT	PIGK	PIGY	PIGL	PIGV	PIGB	PIGX	PIGA	GPLD1	PIGC
KEGG_GLYOXYLATE_AND_DICARBOXYLATE_METABOLISM	ACO1	GLYCTK	MTHFD2	GRHPR	CS	HAO1	MDH2	MDH1	MTHFD2L	PGP	MTHFD1L	MTHFD1	HAO2	AFMID	HYI	ACO2
KEGG_HISTIDINE_METABOLISM	CNDP1	MAOB	MAOA	ALDH1B1	ALDH2	METTL6	ALDH3A1	BUD23	HAL	HNMT	DDC	ACY3	ALDH1A3	METTL2B	ALDH3B1	ALDH3B2	ALDH9A1	ALDH3A2	HEMK1	LCMT2	UROC1	TRMT11	AOC1	ALDH7A1	FTCD	AMDHD1	ASPA	LCMT1	HDC
KEGG_INOSITOL_PHOSPHATE_METABOLISM	PLCB2	PLCB1	INPP1	IPMK	PLCD1	PLCB3	PLCB4	MIOX	TPI1	INPP5A	INPP5B	INPP4A	INPPL1	SYNJ2	PIP4K2B	PLCD3	PIKFYVE	IMPA1	IMPA2	PIP5K1A	PIP5K1B	ISYNA1	INPP5J	INPP5K	SYNJ1	PLCD4	ITPKA	ITPKB	ITPK1	CDIPT	INPP4B	PLCE1	ALDH6A1	PIP5K1C	PIK3C3	PIK3C2B	PIK3C2G	PIP4K2A	PIK3C2A	PTEN	PIP4K2C	MINPP1	IPPK	PIK3CA	PIK3CB	PIK3CD	PLCG1	PLCG2	PLCZ1
KEGG_LINOLEIC_ACID_METABOLISM	CYP2E1	CYP3A5	CYP2J2	CYP3A4	PLA2G3	AKR1B10	CYP2C18	CYP1A2	ALOX15	PLA2G4E	JMJD7-PLA2G4B	PLA2G6	PLA2G2E	PLA2G10	PLA2G2A	PLA2G4A	CYP3A43	PLA2G5	PLA2G12B	PLA2G4B	PLA2G2F	PLA2G2C	PLA2G2D	CYP2C9	PLA2G12A	CYP2C19	CYP2C8	CYP3A7	PLA2G1B
KEGG_METABOLISM_OF_XENOBIOTICS_BY_CYTOCHROME_P450	CYP2F1	CYP2E1	AKR1C4	EPHX1	CYP3A5	UGT2B28	CYP3A4	GSTP1	GSTT2	GSTT1	AKR1C3	GSTZ1	CYP2C18	ADH1B	CYP2S1	ADH1C	ADH4	ADH5	GSTO1	ADH1A	GSTA5	MGST2	MGST1	MGST3	GSTA3	GSTM1	UGT2B11	CYP2C9	GSTA4	CYP2C19	GSTM4	CYP2C8	GSTM3	CYP2B6	GSTM2	UGT2A3	UGT1A4	UGT1A1	CYP3A7	UGT1A3	GSTM5	UGT1A10	UGT1A8	UGT1A7	GSTA1	UGT1A6	GSTA2	ALDH3A1	UGT1A5
KEGG_NICOTINATE_AND_NICOTINAMIDE_METABOLISM	NMNAT1	NT5C2	ENPP3	ENPP1	BST1	NNT	AOX1	CD38	NT5M	NADSYN1	NUDT12	NT5C1B	NT5C3A	NMRK1	NT5C1A	QPRT	NAMPT	NT5C	NMNAT3	PNP	NMNAT2	NT5E	NADK	NNMT
KEGG_NITROGEN_METABOLISM	CA5A	CA5B	CA6	CA12	CA7	GLUD2	CA2	CPS1	CA3	CA4	GLS2	GLUL	CA8	CA14	GLUD1	CA9	CA1	GLS	AMT	HAL	ASNS	CA13	CTH
KEGG_OXIDATIVE_PHOSPHORYLATION	ATP6V1G1	UQCR10	NDUFA5	NDUFA4	COX6CP3	PPA2	ATP5MF	NDUFS7	MT-CYB	ATP6V0A1	ATP6V1G2	ATP6V0B	ATP5PO	MT-CO2	MT-CO1	ATP6AP1	COX8C	MT-CO3	COX5B	COX4I1	ATP6V0A4	ATP12A	MT-ATP6	MT-ATP8	ATP5PD	NDUFA2	NDUFA3	NDUFA1	ATP5MC1P5	UQCRQ	ATP6V1H	ATP5F1D	LHPP	ATP6V0D2	COX7A2L	ATP5MC3	ATP6V1C2	ATP5MC2	ATP5MC1	ATP5PB	ATP5F1E	COX5A	TCIRG1	UQCRHL	ATP4B	ATP6V1D	ATP4A	ATP5F1A	ATP5PF
KEGG_PENTOSE_AND_GLUCURONATE_INTERCONVERSIONS	UGT1A10	UGT1A8	RPE	UGT1A7	UGT1A6	UGT2B28	UGT1A5	CRYL1	UGDH	UGT2A1	GUSB	UGT1A9	DCXR	RPEL1	DHDH	UGT2B11	UGP2	XYLB	UGT2B10	AKR1B1	UGT2B7	UGT2B4	UGT2A3	UGT1A4	UGT2B17	UGT1A1	UGT1A3	UGT2B15
KEGG_PENTOSE_PHOSPHATE_PATHWAY	RPE	RPIA	PGM2	PGLS	PRPS2	FBP2	PFKM	PFKL	TALDO1	TKT	FBP1	TKTL2	PGD	RBKS	ALDOA	ALDOC	ALDOB	H6PD	RPEL1	PRPS1L1	PRPS1	DERA	G6PD	PGM1	TKTL1	PFKP	GPI
KEGG_PHENYLALANINE_METABOLISM	ALDH1A3	ALDH3B1	ALDH3B2	MAOB	MAOA	HPD	GOT2	AOC2	ALDH3A1	AOC3	PAH	GOT1	PRDX6	TAT	MIF	NAA80	IL4I1	DDC
KEGG_PORPHYRIN_AND_CHLOROPHYLL_METABOLISM	ALAS1	COX10	UGT1A10	ALAS2	UGT1A8	UGT1A7	ALAD	UGT1A6	CPOX	BLVRA	UGT2B28	BLVRB	UGT1A5	UROS	HCCS	UGT2A1	GUSB	FTMT	UGT1A9	MMAB	FECH	HMOX1	HMOX2	UGT2B11	PPOX	FTH1	UGT2B10	UGT2B7	UROD	UGT2B4	COX15	HMBS	CP	UGT2A3	UGT1A4	EARS2	UGT2B17	UGT1A1	EPRS1	UGT2B15	UGT1A3
KEGG_PROPANOATE_METABOLISM	ACSS2	ALDH1B1	ABAT	SUCLG2P2	ALDH2	ACADM	ACAT2	ACAT1	LDHC	MCEE	HADHA	ALDH6A1	ACSS1	LDHB	ECHS1	ALDH9A1	ALDH3A2	PCCB	HIBCH	EHHADH	PCCA	ALDH7A1	LDHAL6B	SUCLG1	MLYCD	LDHA	SUCLA2	ACACB	MMUT	SUCLG2	ACACA	ACSS3	LDHAL6A
KEGG_PURINE_METABOLISM	POLR2G	NT5C2	POLR2H	ENPP3	POLR2E	POLR2F	ENPP1	XDH	POLR2I	POLR2J	POLE3	ADSS2	PRPS2	ADSL	NME6	POLR1D	PNPT1	POLR2K	PDE11A	POLD3	POLR2L	AK1	NME1-NME2	AK2	AK4	POLA2	CANT1	AMPD1	AMPD3	AMPD2	NME4	GUCY2D	NME1	ATIC	NME2	DGUOK	POLR3C	NME3	POLR3G	POLR3F	PRUNE1	ADPRM	PDE4B	PDE4C	PDE3B	PDE4A	NUDT2	GMPR2	PDE6C
KEGG_PYRIMIDINE_METABOLISM	NT5C2	POLR2G	POLR2H	POLR2E	POLR2F	POLR2I	POLR2J	POLE3	TYMS	TXNRD1	NME6	POLR1D	PNPT1	POLR2K	DHODH	POLD3	POLR2L	NME1-NME2	POLA2	UPRT	CANT1	NME4	NME1	NME2	NME3	POLR3C	POLR3G	POLR3F	NUDT2	PRIM1	PRIM2	NME5	POLD4	DTYMK	CTPS1	POLA1	ENTPD8	POLE2	POLD1	POLD2	POLE	CAD	CMPK2	POLR1E	NT5C1A	POLR3A	DCTD	POLR2B	POLR2A
KEGG_PYRUVATE_METABOLISM	ACSS2	PCK2	ME3	GRHPR	PDHB	PCK1	PDHA1	ALDH1B1	PDHA2	HAGH	ALDH2	ACAT2	ACAT1	LDHC	LDHD	HAGHL	ACSS1	LDHB	ACYP2	ME1	ACYP1	ALDH9A1	ALDH3A2	ME2	DLD	MDH2	DLAT	MDH1	ALDH7A1	PC	GLO1	LDHAL6B	LDHA	ACACB	ACACA	PKLR	AKR1B1	LDHAL6A	PKM	ACOT12
KEGG_RETINOL_METABOLISM	RPE65	CYP3A5	UGT2B28	CYP4A11	CYP3A4	RDH8	DHRS3	CYP2C18	ADH1B	ADH1C	ADH4	ADH5	DGAT2	ADH1A	BCO1	RDH10	CYP26A1	UGT2B11	CYP2C9	AWAT2	CYP26C1	CYP2C19	CYP2C8	CYP2B6	UGT2A3	CYP2A13	UGT1A4	CYP3A7	UGT1A1	UGT1A3	CYP26B1	DHRS9	UGT1A10	DGAT1	UGT1A8	UGT1A7	UGT1A6	ALDH1A1	RETSAT	RDH12	LRAT	RDH11	UGT1A5	CYP2A6	CYP2A7	CYP4A22	DHRS4	CYP1A1	CYP1A2
KEGG_RIBOFLAVIN_METABOLISM	ACP4	ENPP3	ENPP1	ACP6	RFK	ACPP	FLAD1	TYR	MTMR7	MTMR6	PHPT1	MTMR1	ACP1	ACP2	ACP5	MTMR2
KEGG_SELENOAMINO_ACID_METABOLISM	METTL6	AHCY	BUD23	SEPHS1	GGT1	SEPHS2	METTL2B	HEMK1	GGT6	LCMT2	PAPSS1	PAPSS2	TRMT11	MARS2	SCLY	AHCYL1	GGT7	GGT5	MAT2B	MAT1A	LCMT1	CBS	AHCYL2	CTH	MAT2A	MARS1
KEGG_SPHINGOLIPID_METABOLISM	GAL3ST1	SGPP2	GLB1	GALC	SGMS2	GBA	SPHK2	NEU2	PLPP3	NEU1	ACER2	UGCG	DEGS2	ARSA	SPHK1	SGPL1	NEU3	SMPD4	SGMS1	ACER3	CERK	SMPD2	ENPP7	DEGS1	SGPP1	NEU4	GLA	ACER1	PLPP1	ASAH1	PLPP2	SMPD1	B4GALT6	SPTLC2	SPTLC1	SMPD3	KDSR	UGT8	ASAH2
KEGG_STARCH_AND_SUCROSE_METABOLISM	ENPP3	GCK	ENPP1	AMY2B	UGT2B28	PGM2	UXS1	UGDH	MGAM	GYS1	GYS2	HK2	HK3	HK1	GBA3	GUSB	TREH	AMY1A	AMY1B	AMY1C	AMY2A	UGT2B11	PYGB	PYGM	PYGL	UGT2A3	UGT1A4	UGT1A1	UGT1A3	UGT1A10	UGT1A8	UGT1A7	UGT1A6	PGM2L1	AGL	UGT1A5	SI	UGT2A1	GBE1	UGT1A9	G6PC2	GANC	G6PC	UGP2	PGM1	UGT2B10	UGT2B7	UGT2B4	GAA
KEGG_SULFUR_METABOLISM	SULT1E1	PAPSS1	SULT1A4	SULT1A3	PAPSS2	CHST11	SULT1A1	SULT2B1	SUOX	BPNT1	CHST13	SULT1A2	CHST12
KEGG_TAURINE_AND_HYPOTAURINE_METABOLISM	GGT7	CSAD	GGT5	GGT1	GAD1	BAAT	GAD2	GGT6	CDO1	ADO
KEGG_TRYPTOPHAN_METABOLISM	MAOB	MAOA	IDO2	AOX1	ALDH1B1	AANAT	ALDH2	WARS1	IDO1	CAT	ACAT2	ACAT1	IL4I1	HADH	OGDH	TPH1	HADHA	DDC	AFMID	CYP1A1	CYP1A2	CYP1B1	ASMT	ECHS1	ALDH9A1	KMO	ALDH3A2	WARS2	EHHADH	OGDHL	GCDH	ALDH7A1	AOC1	INMT	TDO2	HAAO	KYNU	AADAT	TPH2	ACMSD
KEGG_TYROSINE_METABOLISM	MAOB	MAOA	HPD	AOX1	AOC2	TYR	HGD	METTL6	ALDH3A1	COMT	AOC3	BUD23	IL4I1	GSTZ1	DDC	ADH7	DBH	ADH6	METTL2B	ADH1B	ALDH1A3	ADH1C	ALDH3B1	ADH4	ALDH3B2	ADH5	HEMK1	ADH1A	GOT2	LCMT2	TRMT11	GOT1	TYRP1	TAT	MIF	NAA80	PNMT	DCT	LCMT1	TPO	TH	FAH
REACTOME_ABACAVIR_METABOLISM	NT5C2	PCK1	GUK1	ADAL	ADH1A
REACTOME_ABACAVIR_TRANSPORT_AND_METABOLISM	NT5C2	ABCB1	SLC22A2	ABCG2	PCK1	GUK1	SLC22A3	ADAL	SLC22A1	ADH1A
REACTOME_ALPHA_LINOLENIC_OMEGA3_AND_LINOLEIC_OMEGA6_ACID_METABOLISM	ELOVL5	ACAA1	ELOVL1	ACOT8	ABCD1	SCP2	ELOVL3	HSD17B4	FADS2	FADS1	ACSL1	ACOX1	ELOVL2
REACTOME_ANDROGEN_BIOSYNTHESIS	LHB	POMC	SRD5A3	HSD17B3	CGA	SRD5A1	CYP17A1	HSD17B12	HSD3B1	HSD3B2	SRD5A2
REACTOME_ARACHIDONIC_ACID_METABOLISM	PON1	ALOX5	DPEP1	TBXAS1	PTGS2	PTGS1	GGT5	GGT1	ABCC1	PON3	PON2	PTGR1	PTGDS	ALOX12	PTGES3	LTA4H	PLA2G4A	FAAH	EPHX2	PTGIS	ALOX5AP	CYP2J2	CYP1B1	CYP2C9	CYP2C8	PTGR2	CYP1A1	CYP1A2	DPEP3	CYP4B1	PTGES2	PTGES	CYP2U1	PRXL2B	CBR1	ALOX15	CYP4A22	MAPKAPK2	HPGDS	HPGD	FAAH2	CYP2C19	DPEP2	GPX4	CYP4F11	CYP4F22	GPX2	ALOXE3	ALOX12B
REACTOME_ASPARTATE_AND_ASPARAGINE_METABOLISM	SLC25A13	ASNS	NAALAD2	FOLH1	ASPA	SLC25A12	GOT1	GOT2	GADL1	ASPG	NAT8L
REACTOME_BETA_OXIDATION_OF_BUTANOYL_COA_TO_ACETYL_COA	ACSM3	ACADS	ECHS1	HADH	ACSM6
REACTOME_BETA_OXIDATION_OF_DECANOYL_COA_TO_OCTANOYL_COA_COA	HADHA	MECR	ACADM	ECHS1	HADHB	HADH
REACTOME_BETA_OXIDATION_OF_HEXANOYL_COA_TO_BUTANOYL_COA	HADHA	ACADS	ECHS1	HADHB	HADH
REACTOME_BETA_OXIDATION_OF_LAUROYL_COA_TO_DECANOYL_COA_COA	HADHA	ACADL	ECHS1	HADHB	HADH
REACTOME_BETA_OXIDATION_OF_OCTANOYL_COA_TO_HEXANOYL_COA	HADHA	ACADM	ECHS1	HADHB	HADH
REACTOME_BETA_OXIDATION_OF_PRISTANOYL_COA	CROT	ACOX3	CRAT	ACOT8	SCP2	HSD17B4	ACOXL	ACOX2	AMACR
REACTOME_BETA_OXIDATION_OF_VERY_LONG_CHAIN_FATTY_ACIDS	ACAA1	ACOT8	ABCD1	MLYCD	EHHADH	HSD17B4	ACOX1	ACOT4	ECI2	ACOT6	DECR2
REACTOME_BILE_ACID_AND_BILE_SALT_METABOLISM	OSBPL7	NR1H4	CYP46A1	OSBPL3	ABCB11	OSBPL6	SLC27A5	SLCO1A2	NCOA1	HSD3B7	SLC10A1	ACOT8	ABCC3	OSBP	SLCO1B3	SCP2	OSBPL9	AKR1D1	PTGIS	SLC10A2	OSBPL2	HSD17B4	SLCO1B1	CYP27A1	BAAT	CH25H	SLC27A2	NCOA2	OSBPL1A	CYP39A1	AKR1C2	ALB	CYP7A1	ACOX2	FABP6	STARD5	CYP7B1	CYP8B1	RXRA	AKR1C1	AKR1C3	AKR1C4	AMACR
REACTOME_BIOLOGICAL_OXIDATIONS	GCLC	CYP51A1	AOC1	CYP26B1	GGCT	FMO3	MGST1	FMO1	NR1H4	DPEP1	CYP24A1	CYP3A43	GCLM	CYP46A1	MAT2B	AKR7A2	TBXAS1	GSTO2	ACSM2B	MAOB	CYP2W1	GSTP1	NCOA1	MGST2	SULT2B1	SMOX	COMT	FMO2	PTGS1	CYP26A1	HSP90AB1	GSTT2	GGT5	GGT1	CYP2D6	CYB5R3	GSTZ1	GSS	AHCY	CYB5B	IMPAD1	SULT2A1	CYP3A5	AHR	CYP2C18	ALDH3A1	UGT2B10	SULT1E1	UGDH
REACTOME_BIOSYNTHESIS_OF_EPA_DERIVED_SPMS	ALOX5	PTGS2	LTA4H	ALOX15	HPGD	GPX4
REACTOME_BIOSYNTHESIS_OF_MARESINS	ALOX5	CYP2D6	EPHX2	CYP2E1	CYP2C9	CYP2C8	CYP1A2	CYP3A4
REACTOME_BIOSYNTHESIS_OF_THE_N_GLYCAN_PRECURSOR_DOLICHOL_LIPID_LINKED_OLIGOSACCHARIDE_LLO_AND_TRANSFER_TO_A_NASCENT_PROTEIN	DPM1	ST3GAL1	PGM3	ALG1	ST3GAL6	CTSA	ST6GALNAC1	ST6GALNAC2	ST6GAL1	ALG9	ALG6	NANS	PMM1	GNPNAT1	ST8SIA5	ALG13	RENBP	TSTA3	ST3GAL4	CMAS	ST8SIA1	GMDS	ST8SIA4	NEU2	ST3GAL5	ST6GALNAC5	UAP1	DHDDS	ALG2	SLC17A5	ALG5	NAGK	ST3GAL3	SRD5A3	MPDU1	GFPT2	NPL	ST6GALNAC4	DPM2	ALG10	ST8SIA2	PMM2	ST6GAL2	GMPPA	ST8SIA6	FUOM	NUS1	ST3GAL2	FCSK
REACTOME_BIOTIN_TRANSPORT_AND_METABOLISM	ACACB	MCCC1	PCCB	PDZD11	MCCC2	SLC5A6	HLCS	BTD	PC	PCCA	ACACA
REACTOME_BLOOD_GROUP_SYSTEMS_BIOSYNTHESIS	ST3GAL6	ST3GAL4	ST3GAL3	FUT5	FUT6	ST6GALNAC6	B3GALT2	B4GALNT2	FUT3	B3GALT1	FUT9	FUT10	FUT1	FUT2	FUT7	B3GALT5	RHD	RHCE	FUT4	FUT11	B3GALT4
REACTOME_BRANCHED_CHAIN_AMINO_ACID_CATABOLISM	BCAT1	HSD17B10	ACAT1	MCCC1	BCKDHB	DLD	BCKDK	BCAT2	HIBADH	ALDH6A1	ECHS1	IVD	MCCC2	DBT	AUH	ACAD8	SLC25A44	PPM1K	ACADSB	HIBCH	BCKDHA
REACTOME_CARNITINE_METABOLISM	ACACB	PRKAG2	CPT1A	PPARD	PRKAB2	THRSP	CPT2	PRKAA2	MID1IP1	SLC25A20	RXRA	SLC22A5	CPT1B	ACACA
REACTOME_CHOLESTEROL_BIOSYNTHESIS	CYP51A1	MSMO1	IDI1	FDFT1	SQLE	SC5D	MVK	HMGCS1	HMGCR	DHCR24	ACAT2	HSD17B7	LBR	EBP	NSDHL	IDI2	TM7SF2	GGPS1	LSS	FDPS	PMVK	MVD	DHCR7	ARV1	PLPP6
REACTOME_CHOLINE_CATABOLISM	CHDH	SLC44A1	SARDH	DMGDH	BHMT	ALDH7A1
REACTOME_CHONDROITIN_SULFATE_BIOSYNTHESIS	DCN	CHPF2	VCAN	CSPG5	CHST3	CHPF	NCAN	CHSY1	BCAN	CHST12	CHST7	CSGALNACT1	CHST9	CSGALNACT2	CHST11	CSPG4	CHST13	CHST15	BGN	CHSY3
REACTOME_CHONDROITIN_SULFATE_DERMATAN_SULFATE_METABOLISM	IDS	DCN	XYLT2	B4GALT7	CHPF2	VCAN	HEXB	GPC1	GPC4	XYLT1	B3GAT1	DSE	UST	B3GAT2	ARSB	HYAL1	CSPG5	SDC1	CHST3	CHPF	SDC4	IDUA	NCAN	CHSY1	BCAN	CHST12	HSPG2	CHST7	GPC3	CSGALNACT1	B3GAT3	CHST9	SDC3	CHST14	SDC2	CSGALNACT2	CHST11	DSEL	CSPG4	B3GALT6	GPC5	CHST13	CHST15	BGN	GPC6	HYAL3	AGRN	CHSY3	GPC2
REACTOME_CHREBP_ACTIVATES_METABOLIC_GENE_EXPRESSION	MLXIPL	ACACB	MLX	ACLY	PKLR	FASN	AGPAT1	ACACA
REACTOME_CITRIC_ACID_CYCLE_TCA_CYCLE	CS	IDH3G	SDHA	ME2	DLD	FH	ACO2	IDH3B	OGDH	NNT	SDHB	DLST	SUCLA2	SDHC	MDH2	ME3	SUCLG1	IDH3A	SUCLG2	FAHD1	IDH2	SDHD
REACTOME_COBALAMIN_CBL_VITAMIN_B12_TRANSPORT_AND_METABOLISM	PRSS3	ABCC1	CUBN	MTR	ABCD4	MTRR	MMACHC	CBLIF	TCN1	MMAB	MMUT	MMAA	CTRC	AMN	CD320	LMBRD1	MMADHC	CTRB1	CTRB2	TCN2	PRSS1
REACTOME_COENZYME_A_BIOSYNTHESIS	COASY	PANK3	SLC25A16	PANK2	PPCS	PPCDC	PANK1	PANK4
REACTOME_COLLAGEN_BIOSYNTHESIS_AND_MODIFYING_ENZYMES	TLL1	COL9A2	COL23A1	COL11A1	COL17A1	P4HA2	COL5A3	COL4A4	COL19A1	PLOD1	COL16A1	ADAMTS2	P3H2	COL9A3	TLL2	COL20A1	PCOLCE	PLOD3	COL1A1	P3H3	COL12A1	COL9A1	COL7A1	P3H1	P4HA1	COL10A1	COL21A1	COLGALT1	COL5A1	COL4A2	ADAMTS14	COL2A1	COL6A1	COL6A2	COL8A1	SERPINH1	P4HA3	PLOD2	ADAMTS3	COL26A1	COL6A3	PCOLCE2	COL1A2	PPIB	BMP1	COL3A1	COL4A3	COL22A1	CRTAP
REACTOME_CREATINE_METABOLISM	SLC6A7	CKM	SLC6A12	GAMT	SLC6A8	CKMT2	SLC6A11	CKB	GATM	CKMT1A	CKMT1B
REACTOME_DEFECTS_IN_BIOTIN_BTN_METABOLISM	MCCC1	PCCB	MCCC2	HLCS	BTD	PC	PCCA	ACACA
REACTOME_DEFECTS_IN_COBALAMIN_B12_METABOLISM	CUBN	MTR	ABCD4	MTRR	MMACHC	CBLIF	MMAB	MMUT	MMAA	AMN	CD320	LMBRD1	MMADHC	TCN2
REACTOME_DEFECTS_IN_VITAMIN_AND_COFACTOR_METABOLISM	MCCC1	CUBN	PCCB	MTR	ABCD4	MTRR	MCCC2	MMACHC	CBLIF	MMAB	MMUT	MMAA	HLCS	AMN	CD320	LMBRD1	MMADHC	BTD	PC	PCCA	TCN2	ACACA
REACTOME_DERMATAN_SULFATE_BIOSYNTHESIS	DCN	VCAN	DSE	UST	CSPG5	NCAN	BCAN	CHST14	DSEL	CSPG4	BGN
REACTOME_DISEASES_ASSOCIATED_WITH_GLYCOSAMINOGLYCAN_METABOLISM	DCN	B4GALT7	VCAN	HEXB	GPC1	GPC4	B4GALT1	OGN	CSPG5	SDC1	FMOD	CHST3	SDC4	ST3GAL3	OMD	NCAN	CHSY1	BCAN	LUM	KERA	HSPG2	GPC3	B3GAT3	EXT2	SLC26A2	ACAN	SDC3	CHST14	SDC2	CSPG4	B3GALT6	GPC5	EXT1	BGN	GPC6	CHST6	AGRN	PRELP	PAPSS2	GPC2	HEXA
REACTOME_DISEASES_ASSOCIATED_WITH_GLYCOSYLATION_PRECURSOR_BIOSYNTHESIS	DPM1	CTSA	PGM1	GALK1	GALE	DHDDS	SRD5A3	DPM2	PMM2	NUS1	GNE	GLB1	DOLK	MPI	DPM3	NEU1	GFPT1	GALT
REACTOME_DISEASES_ASSOCIATED_WITH_SURFACTANT_METABOLISM	CSF2RB	SFTPA1	SFTPD	SLC34A2	ABCA3	SFTPC	SFTPB	SFTPA2	CSF2RA	SFTA3
REACTOME_DISEASES_OF_CARBOHYDRATE_METABOLISM	IDS	GYG2	SI	GYS1	NAGLU	GYS2	EPM2A	ARSB	HYAL1	GBE1	LCT	PPP1R3C	IDUA	G6PC	GNS	ALDOB	KHK	GALNS	G6PC3	RPS27A	UBC	RPIA	GYG1	HGSNAT	DCXR	GUSB	GLB1	UBB	GAA	TALDO1	SGSH	NHLRC1	UBA52	SLC37A4
REACTOME_DISEASES_OF_METABOLISM	DPM1	GCLC	CYP26B1	THSD7A	FMO3	POMT2	IDS	DCN	CYP24A1	GCLM	B4GALT7	ALG1	VCAN	ADAMTS6	HEXB	GYG2	TBXAS1	GPC1	CTSA	NOTCH3	GPC4	MCCC1	PGM1	SEMA5B	POMGNT1	B4GALT1	ALG9	ADAMTS2	ALG6	SI	GGT1	CSF2RB	GSS	AHCY	ALG13	GYS1	LFNG	C1GALT1	OGN	CUBN	GALK1	NAGLU	CYP27B1	GYS2	EPM2A	SEMA5A	ARSB	PCCB	HYAL1
REACTOME_ESTROGEN_BIOSYNTHESIS	HSD17B2	HSD17B14	HSD17B1	CYP19A1	HSD17B11	AKR1B15
REACTOME_FATTY_ACID_METABOLISM	NDUFAB1	ACSM3	PON1	CROT	ELOVL5	ALOX5	DPEP1	TBXAS1	ACAA1	ELOVL1	ACSL4	ALDH3A2	ACADVL	PTGS2	HACD3	ACACB	HADHA	ACOX3	PTGS1	CRAT	ACOT7	SCD	TECR	GGT5	GGT1	SLC25A1	MCAT	SLC25A17	ACOT8	ABCD1	MLYCD	ABCC1	ACSBG1	DECR1	PON3	PON2	PRKAG2	PTGR1	PTGDS	PHYH	ACBD5	ALOX12	CPT1A	PTGES3	LTA4H	ACAD10	PPARD	ACOT13	HSD17B8
REACTOME_FATTY_ACYL_COA_BIOSYNTHESIS	ELOVL5	ELOVL1	ACSL4	HACD3	SCD	TECR	SLC25A1	ACSBG1	HSD17B8	ELOVL4	ELOVL3	ACSL3	ACSBG2	HSD17B3	PPT1	ACLY	MORC2	SLC27A3	SCD5	CBR4	HSD17B12	ACSL1	OLAH	ELOVL7	ACSL6	HACD1	PPT2	FASN	ELOVL6	ACSF3	HACD4	ACSL5	ELOVL2	TECRL	HACD2	HTD2	ACACA
REACTOME_FOXO_MEDIATED_TRANSCRIPTION_OF_OXIDATIVE_STRESS_METABOLIC_AND_NEURONAL_GENES	ATXN3	SREBF1	RETN	GCK	PPARGC1A	SOD2	NR3C1	POMC	HDAC1	FOXO3	CAT	NPY	PCK1	G6PC	SMAD4	SIRT3	IGFBP1	FOXO1	ABCA6	FBXO32	TRIM63	AGRP	SMAD3	SIN3A	SMAD2	FOXO4	HDAC2	FOXO6	PLXNA4	INS
REACTOME_FRUCTOSE_CATABOLISM	ALDOB	KHK	TKFC	ALDH1A1	GLYCTK
REACTOME_FRUCTOSE_METABOLISM	AKR1B1	ALDOB	KHK	SORD	TKFC	ALDH1A1	GLYCTK
REACTOME_GALACTOSE_CATABOLISM	GALK1	GALE	PGM2L1	PGM2	GALT
REACTOME_GDP_FUCOSE_BIOSYNTHESIS	TSTA3	GMDS	FUOM	FCSK	SLC35C1	FPGT
REACTOME_GLUCAGON_SIGNALING_IN_METABOLIC_REGULATION	PRKAR2B	PRKACA	ADCY2	GNB1	GNAS	PRKAR1A	GNB3	PRKAR2A	GNB4	GCG	ADCY7	GNG13	GNG11	ADCY4	ADCY3	PRKACB	CYSLTR2	ADCY8	ADCY9	GNG3	ADCY1	PRKACG	GNG8	GNG4	GNB2	GNG12	ADCY5	GNG5	ADCY6	GNG7	GNG2	PRKAR1B	GNG10
REACTOME_GLUCOCORTICOID_BIOSYNTHESIS	POMC	HSD11B1	CYP17A1	CYP11B1	SERPINA6	HSD11B2	CYP11B2	CYP21A2	HSD3B1	HSD3B2
REACTOME_GLUCONEOGENESIS	SLC25A13	MDH1	ENO1	SLC25A1	PCK2	PGK1	GPI	GAPDHS	ENO3	SLC25A11	ALDOC	GAPDH	TPI1	ENO2	SLC25A12	GOT1	PCK1	GOT2	FBP2	G6PC	SLC37A2	ALDOB	G6PC3	MDH2	ALDOA	G6PC2	SLC37A1	PGAM2	FBP1	PGK2	PGAM1	PC	SLC25A10	SLC37A4
REACTOME_GLUCOSE_METABOLISM	SLC25A13	MDH1	NUP160	TPR	NDC1	PFKP	PKM	NUP133	PRKACA	ENO1	NUP37	GCKR	SEH1L	NUP50	AAAS	NUP188	SLC25A1	PCK2	RAE1	PGK1	NUP93	PPP2CB	GPI	PPP2R1A	GAPDHS	GCK	ENO3	SLC25A11	NUP88	ALDOC	NUP98	NUP107	GAPDH	TPI1	ENO2	PPP2R5D	GNPDA1	NUP155	PPP2CA	PFKFB4	SLC25A12	GOT1	NUP43	PFKFB2	PCK1	NUP153	GOT2	NUP85	NUP214
REACTOME_GLUTAMATE_AND_GLUTAMINE_METABOLISM	ALDH18A1	OAT	PYCR3	GLS	GOT2	GLS2	GLUL	PYCR2	GLUD1	RIMKLB	KYAT1	RIMKLA	GLUD2	PYCR1
REACTOME_GLUTATHIONE_SYNTHESIS_AND_RECYCLING	GCLC	GGCT	GCLM	GGT5	GGT1	GSS	CHAC1	GGT7	CNDP2	CHAC2	GGT6	OPLAH
REACTOME_GLYCEROPHOSPHOLIPID_BIOSYNTHESIS	AGK	OSBPL5	AGPAT4	DGAT2	PLA2G10	SLC44A1	CHAT	CSNK2A2	MGLL	PLD1	STARD7	HADHA	CPNE3	DDHD2	ACHE	PGS1	LPCAT2	CRLS1	PITPNM2	OSBPL8	PITPNM3	PLA2G3	CHKB	PNPLA3	ABHD4	DDHD1	CPNE6	CSNK2A1	CDS2	LPIN2	TAZ	PCYT1B	PLA2G15	CDIPT	PLD3	PLA2G4C	PTPMT1	PITPNM1	CHKA	CHPT1	LPCAT3	BCHE	GPD2	PLA2G4A	GNPAT	PLA2G2D	GPAM	PLBD1	LPGAT1
REACTOME_GLYCEROPHOSPHOLIPID_CATABOLISM	GDE1	PNPLA6	GDPD3	PNPLA7	GDPD1	GDPD5	ENPP6
REACTOME_GLYCOGEN_BREAKDOWN_GLYCOGENOLYSIS	PHKA2	GYG2	PHKA1	PYGM	PYGL	PYGB	PHKB	PHKG2	AGL	GYG1	PHKG1	PGM2L1	PGM2	GAA	CALM1
REACTOME_GLYCOGEN_METABOLISM	PHKA2	GYG2	PHKA1	PYGM	PGM1	PYGL	PYGB	PHKB	GYS1	GYS2	EPM2A	GBE1	PPP1R3C	RPS27A	UBC	PHKG2	AGL	GYG1	PHKG1	PGM2L1	PGM2	UGP2	UBB	GAA	NHLRC1	CALM1	UBA52
REACTOME_GLYCOGEN_STORAGE_DISEASES	GYG2	GYS1	GYS2	EPM2A	GBE1	PPP1R3C	G6PC	G6PC3	RPS27A	UBC	GYG1	UBB	GAA	NHLRC1	UBA52	SLC37A4
REACTOME_GLYCOGEN_SYNTHESIS	GYG2	PGM1	GYS1	GYS2	EPM2A	GBE1	PPP1R3C	RPS27A	UBC	GYG1	PGM2L1	PGM2	UGP2	UBB	NHLRC1	UBA52
REACTOME_GLYCOLYSIS	NUP160	TPR	NDC1	PFKP	PKM	NUP133	PRKACA	ENO1	NUP37	GCKR	SEH1L	NUP50	AAAS	NUP188	RAE1	PGK1	NUP93	PPP2CB	GPI	PPP2R1A	GAPDHS	GCK	ENO3	NUP88	ALDOC	NUP98	NUP107	GAPDH	TPI1	ENO2	PPP2R5D	GNPDA1	NUP155	PPP2CA	PFKFB4	NUP43	PFKFB2	NUP153	NUP85	NUP214	NUP210	NUP42	ALDOB	PPP2R1B	NUP54	NUP58	PFKL	PRKACB	PKLR
REACTOME_GLYCOSAMINOGLYCAN_METABOLISM	HS3ST1	ST3GAL1	IDS	DCN	XYLT2	CD44	B4GALT7	CHPF2	VCAN	HEXB	GPC1	ST3GAL6	HYAL2	NDST1	HMMR	GPC4	B4GALT1	SLC9A1	HAS3	XYLT1	CEMIP	HAS1	OGN	NAGLU	B3GAT1	ST3GAL4	DSE	UST	B3GAT2	ARSB	HYAL1	CSPG5	ABCC5	SDC1	B4GALT2	B4GALT6	B4GALT4	FMOD	HS3ST2	CHST3	CHPF	SDC4	SLC35B3	HS3ST3B1	ST3GAL3	OMD	IDUA	NCAN	SLC35D2
REACTOME_GLYCOSPHINGOLIPID_METABOLISM	ARSD	HEXB	GALC	ARSF	CTSA	GBA2	ARSA	CERK	STS	GLA	SMPD3	ASAH1	ARSB	NEU2	ESYT2	SUMF2	B4GALNT1	SMPD2	SMPD4	GLTP	ESYT1	ARSG	SUMF1	UGCG	ARSL	ESYT3	NEU3	GLB1L	ARSK	SMPD1	B3GALNT1	GLB1	UGT8	GBA	ARSJ	ENPP7	ARSI	NEU1	ASAH2	GM2A	PSAP	NEU4	ARSH	HEXA	CPTP
REACTOME_GLYOXYLATE_METABOLISM_AND_GLYCINE_DEGRADATION	NDUFAB1	BCKDHB	DLD	HAO1	OGDH	PDHX	DAO	AGXT2	DLST	LIAS	GNMT	GOT2	PDHA1	GRHPR	DBT	GCSH	LIPT1	AMT	DLAT	ALDH4A1	PDHA2	PDHB	AGXT	LIPT2	PXMP2	GLDC	DHTKD1	DDO	HOGA1	BCKDHA	PRODH2
REACTOME_HEME_BIOSYNTHESIS	COX10	COX15	ALAS1	FECH	CPOX	ABCG2	UROD	PPOX	ALAD	ALAS2	FLVCR1	ALB	UROS	HMBS
REACTOME_HEPARAN_SULFATE_HEPARIN_HS_GAG_METABOLISM	HS3ST1	IDS	DCN	XYLT2	B4GALT7	VCAN	GPC1	NDST1	GPC4	XYLT1	NAGLU	B3GAT1	B3GAT2	CSPG5	SDC1	HS3ST2	SDC4	HS3ST3B1	IDUA	NCAN	SLC35D2	BCAN	HS6ST1	GLCE	NDST4	HSPG2	GPC3	B3GAT3	EXT2	HS2ST1	HS3ST3A1	HS3ST6	SDC3	GLB1L	NDST3	HGSNAT	NDST2	SDC2	GUSB	GLB1	HS6ST2	HPSE2	HPSE	CSPG4	B3GALT6	GPC5	SGSH	EXT1	BGN
REACTOME_HISTIDINE_CATABOLISM	HAL	AMDHD1	HDC	HNMT	CARNMT1	UROC1	FTCD	CARNS1
REACTOME_HS_GAG_BIOSYNTHESIS	HS3ST1	GPC1	NDST1	GPC4	SDC1	HS3ST2	SDC4	HS3ST3B1	SLC35D2	HS6ST1	GLCE	NDST4	HSPG2	GPC3	EXT2	HS2ST1	HS3ST3A1	HS3ST6	SDC3	NDST3	NDST2	SDC2	HS6ST2	GPC5	EXT1	HS3ST4	GPC6	HS6ST3	AGRN	GPC2	HS3ST5
REACTOME_HYALURONAN_BIOSYNTHESIS_AND_EXPORT	HAS3	CEMIP	HAS1	ABCC5	HAS2
REACTOME_HYALURONAN_METABOLISM	CD44	HEXB	HYAL2	HMMR	SLC9A1	HAS3	CEMIP	HAS1	HYAL1	ABCC5	LYVE1	STAB2	GUSB	HAS2	HYAL3	CHP1	HEXA
REACTOME_INOSITOL_PHOSPHATE_METABOLISM	MTMR7	INPP4A	INPP5A	IP6K2	ITPKC	MIOX	ITPK1	PLCB4	MTMR9	ISYNA1	MINPP1	INPP4B	PLCH1	PLCD4	OCRL	NUDT10	PLCG1	IPPK	IMPA1	ITPKA	PLCB2	PLCE1	PLCZ1	IMPA2	ITPKB	PPIP5K2	PLCH2	PLCB3	IPMK	INPP1	SYNJ1	PLCD3	IP6K3	INPPL1	PLD4	PPIP5K1	INPP5D	PTEN	NUDT4	IP6K1	PLCB1	INPP5J	PLCD1	NUDT11	PLCG2	CALM1	INPP5B	NUDT3
REACTOME_INTEGRATION_OF_ENERGY_METABOLISM	PRKAR2B	ABCC8	ADIPOR2	CACNA2D2	MLXIPL	GNA15	ACSL4	GNB5	PRKACA	ACACB	ADCY2	GNB1	RAPGEF3	GNAS	GNA11	RAPGEF4	ITPR3	PPP2CB	PPP2R1A	STX1A	PRKAG2	MLX	PRKAR1A	GNB3	GLP1R	PPP2R5D	PPP2CA	PRKAR2A	GNAI2	GNB4	GCG	RAP1A	SLC2A1	STK11	ADCY7	ITPR2	ACSL3	FFAR1	GNG13	GNG11	GNGT1	GNAI1	ADCY4	SYT5	ACLY	PRKAB2	SNAP25	CHRM3	CD36
REACTOME_KERATAN_SULFATE_BIOSYNTHESIS	ST3GAL1	ST3GAL6	B4GALT1	OGN	ST3GAL4	B4GALT2	B4GALT6	B4GALT4	FMOD	ST3GAL3	OMD	SLC35D2	CHST5	LUM	KERA	B3GNT7	ST3GAL2	ACAN	B4GALT5	B4GALT3	B3GNT2	B4GAT1	CHST2	CHST1	B3GNT4	B3GNT3	CHST6	PRELP
REACTOME_KERATAN_SULFATE_KERATIN_METABOLISM	ST3GAL1	HEXB	ST3GAL6	B4GALT1	OGN	ST3GAL4	B4GALT2	B4GALT6	B4GALT4	FMOD	ST3GAL3	OMD	SLC35D2	GNS	CHST5	LUM	KERA	GALNS	B3GNT7	ST3GAL2	ACAN	B4GALT5	B4GALT3	GLB1L	GLB1	B3GNT2	B4GAT1	CHST2	CHST1	B3GNT4	B3GNT3	CHST6	PRELP	HEXA
REACTOME_KETONE_BODY_METABOLISM	ACAT1	AACS	OXCT1	ACSS3	HMGCL	HMGCS2	HMGCLL1	BDH1	BDH2	OXCT2
REACTOME_LINOLEIC_ACID_LA_METABOLISM	ELOVL5	ELOVL1	ABCD1	ELOVL3	FADS2	FADS1	ACSL1	ELOVL2
REACTOME_LYSINE_CATABOLISM	AASS	DLD	CRYM	GCDH	OGDH	AADAT	DLST	ALDH7A1	PHYKPL	PIPOX	SLC25A21	HYKK
REACTOME_METABOLIC_DISORDERS_OF_BIOLOGICAL_OXIDATION_ENZYMES	GCLC	CYP26B1	FMO3	CYP24A1	GCLM	TBXAS1	GGT1	GSS	AHCY	CYP27B1	POMC	SLC35D1	CYP27A1	TPMT	FDX1	CYP19A1	CYP1B1	CYP11A1	CYP17A1	MAT1A	CYP2U1	CYP11B1	FDXR	CYP4F22	CYP7B1	OPLAH	CYP11B2	MC2R	CYP2R1	CYP26C1	MAOA	CYP21A2	UGT1A1	ACY1	UGT1A4	FDX2
REACTOME_METABOLISM_OF_AMINE_DERIVED_HORMONES	IYD	SLC5A5	TPO	DBH	TPH1	AANAT	DDC	TSHB	CGA	DUOX1	TPH2	DUOX2	PNMT	TH	ASMT	DIO3	DIO2	DIO1
REACTOME_METABOLISM_OF_AMINO_ACIDS_AND_DERIVATIVES	NDUFAB1	SLC25A13	PSMB1	AASS	RPS20	IYD	SLC6A7	PSMC4	CHDH	CPS1	SARS1	OTC	RPL26L1	MRI1	PSMA4	ALDH18A1	BCAT1	RPL18	OAT	KARS1	PSME4	SLC44A1	ASNS	RPL31	HSD17B10	ACAT1	TYR	NAALAD2	MCCC1	DCT	ARG2	BCKDHB	RPS5	HAL	FOLH1	PSMC5	SMOX	RPL6	RPLP0	DLD	PSME1	PHGDH	PSMD5	RPS18	PSMD8	MTAP	PRODH	GCAT	RPL3
REACTOME_METABOLISM_OF_ANGIOTENSINOGEN_TO_ANGIOTENSINS	CPB2	CMA1	CTSG	GZMH	CTSZ	CTSD	ACE2	AGT	ENPEP	REN	AOPEP	CPB1	ACE	CPA3	ANPEP	ATP6AP2	MME	CES1
REACTOME_METABOLISM_OF_CARBOHYDRATES	HS3ST1	SLC25A13	ST3GAL1	IDS	DCN	MAN2B2	MDH1	XYLT2	DERA	CD44	B4GALT7	NUP160	CHPF2	VCAN	PHKA2	TPR	HEXB	GYG2	NDC1	GPC1	ST3GAL6	PFKP	PHKA1	PKM	HYAL2	PYGM	NUP133	NDST1	PRKACA	HMMR	ENO1	NUP37	GPC4	PGM1	GCKR	SEH1L	AKR1B1	B4GALT1	SLC9A1	NUP50	XYLB	AAAS	NUP188	SLC25A1	PYGL	PCK2	PYGB	RAE1	PRPS2
REACTOME_METABOLISM_OF_COFACTORS	HSP90AA1	COQ9	COQ5	SPR	COQ6	GCH1	COQ3	GCHFR	IDH1	PRKG2	AKT1	PDSS1	PTS	PDSS2	NOS3	COQ7	COQ2	CALM1	DHFR
REACTOME_METABOLISM_OF_FAT_SOLUBLE_VITAMINS	RETSAT	GPC1	RDH11	GPC4	LRP2	APOB	APOA4	APOC3	RBP2	RBP1	SDC1	APOA1	TTR	UBIAD1	LRAT	LRP1	SDC4	LDLR	APOE	BCO1	CLPS	TTPA	RBP4	HSPG2	GPC3	LRP12	LRP8	APOA2	SDC3	PLB1	VKORC1	SDC2	LPL	PNLIP	GPC5	GPC6	AKR1C1	AGRN	AKR1C3	VKORC1L1	LRP10	BCO2	AKR1B10	AKR1C4	APOM	GPC2	APOC2	GPIHBP1
REACTOME_METABOLISM_OF_FOLATE_AND_PTERINES	MTHFD2	SLC46A1	MTHFD1	MTHFD1L	ALDH1L2	MTHFS	FPGS	ALDH1L1	MTHFD2L	SLC25A32	FOLR2	SLC19A1	SHMT1	MTHFR	DHFR2	SHMT2	DHFR
REACTOME_METABOLISM_OF_INGESTED_SEMET_SEC_MESEC_INTO_H2SE	AHCY	CTH	GNMT	SCLY	HNMT	MAT1A	CBS	NNMT
REACTOME_METABOLISM_OF_LIPIDS	NFYA	CYP51A1	MTMR7	NDUFAB1	ACSM3	CREBBP	TSPOAP1	PON1	CROT	ABCB4	GDE1	OSBPL7	AGK	ALDH3B1	ARSD	PNPLA4	MED24	STARD3NL	ABHD5	PIK3C2A	MBTPS2	NR1H4	ELOVL5	ALOX5	DPEP1	AGPS	CYP24A1	OSBPL5	ALAS1	NR1H3	AGPAT4	PNPLA6	CYP46A1	PI4K2B	INPP4A	MED17	HEXB	PIK3CB	PLEKHA5	MSMO1	THRAP3	GALC	TBXAS1	ACAA1	ARSF	DGAT2	SPHK2	MED29	MTMR1
REACTOME_METABOLISM_OF_NITRIC_OXIDE_ENOS_ACTIVATION_AND_REGULATION	DNM2	HSP90AA1	CAV1	WASL	SPR	LYPLA1	AKT1	NOSIP	DDAH1	CYGB	NOSTRIN	NOS3	ZDHHC21	CALM1	DDAH2
REACTOME_METABOLISM_OF_NUCLEOTIDES	AK2	UPP2	TYMP	ADSS2	CTPS2	RRM2B	ENTPD2	NT5C2	CAD	AK6	UPB1	GMPR2	SAMHD1	DHODH	NME3	NME4	GSR	NUDT1	IMPDH1	AK1	LHPP	DNPH1	AGXT2	UMPS	DGUOK	AMPD2	AMPD1	NT5C1A	GDA	NT5C3A	NT5C	ITPA	PAICS	PPAT	DUT	DCTD	PUDP	UCK1	AMPD3	NT5E	NUDT15	TXN	GMPR	ENTPD1	ATIC	AK7	UCK2	GUK1	DPYS
REACTOME_METABOLISM_OF_POLYAMINES	PSMB1	PSMC4	PSMA4	PSME4	PSMC5	SMOX	PSME1	PSMD5	PSMD8	PSMC6	PSMA3	PSMC1	PSMB5	PSMA6	PSME2	PSMA7	PSMD10	SMS	PSMD7	OAZ1	PSMA2	PSMD3	PSMD11	PSMD9	PSMD14	ODC1	SRM	AGMAT	AMD1	PSMF1	PSMB2	SEM1	PSMA1	SAT1	PSME3	PSMB7	PSMB6	AZIN2	PSMA5	OAZ3	PAOX	PSMA8	AZIN1	PSMD4	PSMB4	PSMC2	PSMD6	PSMC3	PSMD1
REACTOME_METABOLISM_OF_PORPHYRINS	COX10	COX15	ALAS1	ABCC2	FECH	CPOX	BLVRB	HMOX1	ABCC1	HMOX2	BLVRA	SLCO1B3	ABCG2	UROD	SLCO1B1	SLCO2B1	PPOX	ALAD	ALAS2	FLVCR1	FABP1	ALB	UROS	GSTA1	UGT1A4	HMBS
REACTOME_METABOLISM_OF_RNA	LAS1L	RBM5	UPF1	POLR2J	GCFC2	ELAC2	TSR3	PSMB1	RPS20	UTP18	PTBP1	PSMC4	MNAT1	AQR	TFB1M	NUP160	RPL26L1	NSUN2	METTL1	EDC4	MTREX	PSMA4	TRIT1	GEMIN8	POLR2B	TPR	THOC3	NOP58	ZC3H11A	RIOK2	NDC1	CCAR1	SNRNP40	EIF4B	RPL18	U2AF2	DDX20	WDR3	WDR18	ADAT1	YBX1	ELAVL1	TRMT11	THUMPD1	GPKOW	FTSJ1	PSME4	NUP133	SMG6
REACTOME_METABOLISM_OF_STEROID_HORMONES	TSPOAP1	STARD3NL	AKR1B1	HSD17B2	HSD17B14	TSPO	LHB	HSD17B1	POMC	HSD11B1	SRD5A3	HSD17B3	STARD3	CGA	FDX1	CYP19A1	CYP11A1	SRD5A1	STAR	CYP17A1	HSD17B12	CYP11B1	FDXR	STARD4	SERPINA6	STARD6	HSD11B2	CYP11B2	HSD17B11	CYP21A2	HSD3B1	HSD3B2	AKR1B15	FDX2	SRD5A2
REACTOME_METABOLISM_OF_STEROIDS	NFYA	CYP51A1	CREBBP	TSPOAP1	OSBPL7	STARD3NL	MBTPS2	NR1H4	CYP24A1	CYP46A1	MSMO1	NFYC	IDI1	OSBPL3	SREBF1	ABCB11	ACACB	OSBPL6	FDFT1	LRP2	SMARCD3	SLC27A5	SLCO1A2	NCOA1	AKR1B1	HSD17B2	HSD17B14	SCD	HSD3B7	TSPO	LGMN	SLC10A1	SEC23A	ACOT8	TBL1X	UBE2I	SQLE	LHB	PIAS4	CUBN	KPNB1	HSD17B1	ABCC3	SC5D	OSBP	MVK	CYP27B1	VDR	SLCO1B3
REACTOME_METABOLISM_OF_VITAMINS_AND_COFACTORS	CD38	NADK	PRSS3	RETSAT	SLC2A3	GPC1	GSTO2	MTHFD2	COASY	RDH11	PTGS2	MOCOS	SLC46A1	ACACB	GPC4	NMRK2	MCCC1	HSP90AA1	LRP2	APOB	COQ9	SLC23A2	CYB5R3	MTHFD1	SLC52A3	ACP5	PARP4	ABCC1	QPRT	NAMPT	NMRK1	CUBN	PNPO	BST1	APOA4	APOC3	COQ5	VNN1	VNN2	NUDT12	PCCB	RBP2	RBP1	SDC1	SPR	MTR	SLC2A1	SLC19A2	APOA1
REACTOME_METABOLISM_OF_WATER_SOLUBLE_VITAMINS_AND_COFACTORS	CD38	NADK	PRSS3	SLC2A3	GSTO2	MTHFD2	COASY	PTGS2	MOCOS	SLC46A1	ACACB	NMRK2	MCCC1	SLC23A2	CYB5R3	MTHFD1	SLC52A3	ACP5	PARP4	ABCC1	QPRT	NAMPT	NMRK1	CUBN	PNPO	BST1	VNN1	VNN2	NUDT12	PCCB	MTR	SLC2A1	SLC19A2	ABCD4	PANK3	MTHFD1L	PDZD11	SLC25A16	PTGIS	MOCS3	MTRR	MOCS1	SLC25A19	PANK2	PPCS	MCCC2	SLC52A1	MMACHC	CBLIF
REACTOME_MITOCHONDRIAL_FATTY_ACID_BETA_OXIDATION	NDUFAB1	ACSM3	ACADVL	HADHA	ACOT7	MCAT	DECR1	ACAD10	ACOT13	PCCB	ACADL	MECR	ACADM	ACOT2	ACADS	ACOT9	MCEE	ECHS1	HADHB	HADH	PCTP	MMUT	MMAA	DBI	THEM4	ACOT11	ACSF2	ACAA2	ECI1	ACOT12	ACSM6	PCCA	ACBD7	ACOT1	THEM5	ACBD6	ACAD11
REACTOME_MITOCHONDRIAL_FATTY_ACID_BETA_OXIDATION_OF_SATURATED_FATTY_ACIDS	ACSM3	ACADVL	HADHA	ACADL	MECR	ACADM	ACADS	ECHS1	HADHB	HADH	ACSM6
REACTOME_MITOCHONDRIAL_FATTY_ACID_BETA_OXIDATION_OF_UNSATURATED_FATTY_ACIDS	HADHA	DECR1	ACADL	ACADM	HADHB	ECI1
REACTOME_MITOCHONDRIAL_IRON_SULFUR_CLUSTER_BIOGENESIS	HSCB	ISCA1	ISCU	FDX1	SLC25A37	SLC25A28	FDXR	FXN	ISCA2	GLRX5	LYRM4	NFS1	FDX2
REACTOME_NICOTINATE_METABOLISM	CD38	NADK	PTGS2	NMRK2	PARP4	QPRT	NAMPT	NMRK1	BST1	NUDT12	PTGIS	NT5E	PARP6	PARP9	PARP16	NAPRT	PARP8	NADK2	NMNAT2	NAXE	NMNAT3	NNMT	NADSYN1	SLC22A13	PARP14	NMNAT1	PARP10	CYP8B1	RNLS	NAXD	SLC5A8
REACTOME_NUCLEOBASE_BIOSYNTHESIS	ADSS2	CAD	DHODH	IMPDH1	LHPP	UMPS	PAICS	PPAT	ATIC	GART	GMPS	IMPDH2	PFAS	ADSS1	ADSL
REACTOME_NUCLEOBASE_CATABOLISM	UPP2	TYMP	ENTPD2	NT5C2	UPB1	SAMHD1	NUDT1	DNPH1	AGXT2	NT5C1A	GDA	NT5C3A	NT5C	ITPA	NT5E	NUDT15	ENTPD1	DPYS	XDH	NUDT5	ENTPD3	ADPRM	NUDT9	UPP1	NT5C1B	ENTPD5	DPYD	ENTPD8	ENTPD4	ENTPD6	ENTPD7	NUDT16	PNP	NT5M	GPX1	NUDT18
REACTOME_PENTOSE_PHOSPHATE_PATHWAY	DERA	PRPS2	PGLS	PGD	PRPS1	RPIA	G6PD	TKT	PGM2	RBKS	TALDO1	SHPK	RPE	PRPS1L1	RPEL1
REACTOME_PEPTIDE_HORMONE_METABOLISM	PAX6	ISL1	IGF1	RAB27A	EXOC5	CPB2	ERO1B	ACHE	EXOC1	CMA1	CTSG	GZMH	CTSZ	LHB	CGB3	STX1A	CRHR2	CPE	GNB3	EXOC2	BCHE	SPCS1	POMC	GCG	EXOC8	CTSD	SPCS2	INHBA	INHA	PCSK2	FFAR1	GNG13	SPCS3	ACE2	EXOC4	FSHB	TSHB	GRP	CGA	AGT	GATA4	KLF4	EXOC6	ENPEP	INHBE	SEC11A	REN	SLC30A5	PLA2G7
REACTOME_PEROXISOMAL_LIPID_METABOLISM	CROT	ACAA1	ALDH3A2	ACOX3	CRAT	SLC25A17	ACOT8	ABCD1	MLYCD	PHYH	ACBD5	EHHADH	PECR	SCP2	HAO2	HACL1	HSD17B4	SLC27A2	NUDT7	ACOXL	ACOX1	ACOX2	ACOT4	ACBD4	ECI2	ACOT6	NUDT19	AMACR	DECR2
REACTOME_PHENYLALANINE_AND_TYROSINE_METABOLISM	GSTZ1	FAH	IL4I1	HGD	QDPR	HPD	ASRGL1	PCBD1	KYAT1	PAH	TAT
REACTOME_PHENYLALANINE_METABOLISM	IL4I1	QDPR	ASRGL1	PCBD1	KYAT1	PAH
REACTOME_PHOSPHOLIPID_METABOLISM	MTMR7	GDE1	AGK	PIK3C2A	OSBPL5	AGPAT4	PNPLA6	PI4K2B	INPP4A	PIK3CB	PLEKHA5	DGAT2	MTMR1	PLA2G10	SLC44A1	CHAT	CSNK2A2	MGLL	PLD1	PIK3C3	SYNJ2	STARD7	HADHA	CPNE3	DDHD2	MTMR2	ACHE	PGS1	LPCAT2	CRLS1	PITPNM2	OSBPL8	PITPNM3	PLA2G3	SBF1	CHKB	MTMR3	PNPLA3	ABHD4	DDHD1	CPNE6	CSNK2A1	CDS2	LPIN2	BMX	MTMR8	TAZ	PCYT1B	GDPD3
REACTOME_PI_METABOLISM	MTMR7	GDE1	PIK3C2A	PNPLA6	PI4K2B	INPP4A	PIK3CB	PLEKHA5	MTMR1	PIK3C3	SYNJ2	MTMR2	SBF1	MTMR3	BMX	MTMR8	GDPD3	VAC14	MTMR9	PLEKHA4	PIK3R2	PIK3CG	PLEKHA8	PIP5K1B	PLEKHA1	MTMR4	INPP4B	FIG4	PIKFYVE	PLEKHA3	PIK3R3	RAB14	PIK3CA	OCRL	PNPLA7	INPP5K	TPTE2	PIK3C2B	SBF2	ARF3	PIK3C2G	MTMR6	PIK3R5	PI4KB	PIP5K1A	ARF1	PLEKHA6	RAB5A	PIK3R1
REACTOME_PKA_MEDIATED_PHOSPHORYLATION_OF_KEY_METABOLIC_FACTORS	MLXIPL	PRKACA	PRKACB	PFKFB1	PRKACG
REACTOME_PP2A_MEDIATED_DEPHOSPHORYLATION_OF_KEY_METABOLIC_FACTORS	MLXIPL	PPP2CB	PPP2R1A	PPP2R5D	PPP2CA	PPP2R1B	PFKFB1
REACTOME_PREGNENOLONE_BIOSYNTHESIS	TSPOAP1	STARD3NL	AKR1B1	TSPO	STARD3	FDX1	CYP11A1	STAR	FDXR	STARD4	STARD6	FDX2
REACTOME_PROPIONYL_COA_CATABOLISM	PCCB	MCEE	MMUT	MMAA	PCCA
REACTOME_PURINE_CATABOLISM	NT5C2	NUDT1	DNPH1	NT5C1A	GDA	NT5C	ITPA	NT5E	NUDT15	XDH	NUDT5	ADPRM	NUDT9	NT5C1B	NUDT16	PNP	GPX1	NUDT18
REACTOME_PURINE_RIBONUCLEOSIDE_MONOPHOSPHATE_BIOSYNTHESIS	ADSS2	IMPDH1	LHPP	PAICS	PPAT	ATIC	GART	GMPS	IMPDH2	PFAS	ADSS1	ADSL
REACTOME_PYRIMIDINE_CATABOLISM	UPP2	TYMP	UPB1	AGXT2	NT5C1A	NT5C3A	NT5C	NT5E	DPYS	UPP1	DPYD	NT5M
REACTOME_PYRUVATE_METABOLISM	PDK4	PDK2	MPC1	HAGH	ME1	PDK3	PDPR	DLD	SLC16A8	GSTZ1	PDHX	LDHB	PPARD	GLO1	PDHA1	LDHA	SLC16A3	MPC2	DLAT	PDK1	SLC16A1	PDHA2	PDP1	LDHC	LDHAL6A	PDHB	LDHAL6B	BSG	PDP2	RXRA	VDAC1
REACTOME_PYRUVATE_METABOLISM_AND_CITRIC_ACID_TCA_CYCLE	PDK4	PDK2	MPC1	CS	HAGH	ME1	IDH3G	PDK3	SDHA	ME2	L2HGDH	PDPR	DLD	FH	SLC16A8	ACO2	GSTZ1	IDH3B	OGDH	PDHX	LDHB	PPARD	NNT	SDHB	DLST	GLO1	PDHA1	LDHA	SUCLA2	SLC16A3	MPC2	SDHC	MDH2	ADHFE1	DLAT	ME3	PDK1	SLC16A1	PDHA2	SUCLG1	PDP1	IDH3A	LDHC	LDHAL6A	PDHB	LDHAL6B	BSG	SUCLG2	PDP2
REACTOME_RA_BIOSYNTHESIS_PATHWAY	CYP26B1	RDH11	DHRS9	CYP26A1	ALDH8A1	RDH10	ALDH1A2	RDH5	RDH16	DHRS4	RDH13	DHRS3	ALDH1A1	CRABP1	SDR16C5	ALDH1A3	CYP26C1	ADH1A	AKR1C3	ADH4	RDH14	ADH1C
REACTOME_REGULATION_OF_CHOLESTEROL_BIOSYNTHESIS_BY_SREBP_SREBF	NFYA	CYP51A1	CREBBP	MBTPS2	NFYC	IDI1	SREBF1	ACACB	FDFT1	SMARCD3	NCOA1	SCD	SEC23A	TBL1X	SQLE	KPNB1	SC5D	MVK	HMGCS1	HMGCR	SEC24A	SCAP	GPAM	NFYB	INSIG2	MED1	HELZ2	RAN	TGS1	SEC24B	NCOA2	MBTPS1	CARM1	TM7SF2	SEC24D	SAR1B	GGPS1	LSS	FDPS	PMVK	MVD	FASN	ELOVL6	DHCR7	SEC24C	CHD9	TBL1XR1	SP1	RXRA
REACTOME_REGULATION_OF_GLYCOLYSIS_BY_FRUCTOSE_2_6_BISPHOSPHATE_METABOLISM	PRKACA	PPP2CB	PPP2R1A	PPP2R5D	PPP2CA	PFKFB4	PFKFB2	PPP2R1B	PRKACB	PFKFB1	PRKACG	PFKFB3
REACTOME_REGULATION_OF_LIPID_METABOLISM_BY_PPARALPHA	NFYA	CREBBP	ABCB4	MED24	NR1H4	ALAS1	NR1H3	MED17	THRAP3	MED29	ME1	NFYC	RORA	SREBF1	FDFT1	SMARCD3	NCOA1	MED15	EP300	TRIB3	TBL1X	MED25	MED26	SULT2A1	NRF1	AHR	MED13	MED31	PPARGC1A	CPT1A	APOA5	CCNC	MED23	FAM120B	HMGCS1	HMGCR	FHL2	ACADM	APOA1	MED28	NFYB	MED13L	G0S2	NCOA3	MED20	MED1	NR1D1	SIN3B	SLC27A1
REACTOME_RESPIRATORY_ELECTRON_TRANSPORT	NDUFAF7	NDUFAB1	UQCRC1	NDUFS1	NDUFB4	SDHA	NDUFB2	NDUFB7	NDUFAF5	ETFB	NDUFC1	NDUFS8	COX6A1	TIMMDC1	NDUFS7	COQ10B	COX7A2L	SDHB	NDUFB3	NDUFA8	NDUFAF4	NDUFA1	COX6B1	TRAP1	COX7C	UQCR11	NDUFA5	ECSIT	NDUFA10	COX4I1	COX7B	NDUFA2	SCO1	COX16	COQ10A	COX5B	TACO1	NDUFB5	NDUFAF1	LRPPRC	NDUFA9	ETFA	UQCRC2	NDUFB10	SDHC	NDUFS6	NDUFB11	NDUFB9	SURF1
REACTOME_SERINE_BIOSYNTHESIS	PHGDH	SERINC1	SERINC3	PSAT1	PSPH	SERINC5	SRR	SERINC2	SERINC4
REACTOME_SEROTONIN_AND_MELATONIN_BIOSYNTHESIS	TPH1	AANAT	DDC	TPH2	ASMT
REACTOME_SIALIC_ACID_METABOLISM	ST3GAL1	ST3GAL6	CTSA	ST6GALNAC1	ST6GALNAC2	ST6GAL1	NANS	ST8SIA5	ST3GAL4	CMAS	ST8SIA1	ST8SIA4	NEU2	ST3GAL5	ST6GALNAC5	SLC17A5	ST3GAL3	NPL	ST6GALNAC4	ST8SIA2	ST6GAL2	ST8SIA6	ST3GAL2	GNE	ST6GALNAC6	NEU3	SLC35A1	NANP	GLB1	ST8SIA3	ST6GALNAC3	NEU1	NEU4
REACTOME_SPHINGOLIPID_DE_NOVO_BIOSYNTHESIS	ALDH3B1	SPHK2	PLPP1	ALDH3A2	ACER3	SPTLC1	CERS4	SPTLC2	VAPA	FA2H	PRKD2	OSBP	CERT1	PRKD3	KDSR	ORMDL2	VAPB	SGPP1	ORMDL1	ALDH3B2	CSNK1G2	CERS5	PLPP2	CERS2	DEGS1	CERS3	SAMD8	PLPP3	SGPP2	PPM1L	SGMS2	SPTSSA	SGPL1	ACER1	DEGS2	ORMDL3	CERS6	SPTLC3	SPHK1	ACER2	PRKD1	SPTSSB	SGMS1	CERS1
REACTOME_SPHINGOLIPID_METABOLISM	ALDH3B1	ARSD	HEXB	GALC	ARSF	SPHK2	CTSA	PLPP1	GBA2	ALDH3A2	ACER3	SPTLC1	CERS4	ARSA	CERK	SPTLC2	VAPA	STS	GLA	SMPD3	FA2H	ASAH1	PRKD2	OSBP	CERT1	ARSB	NEU2	PRKD3	ESYT2	KDSR	ORMDL2	VAPB	SGPP1	ORMDL1	SUMF2	ALDH3B2	CSNK1G2	B4GALNT1	SMPD2	SMPD4	GLTP	CERS5	ESYT1	ARSG	PLPP2	CERS2	DEGS1	SUMF1	UGCG
REACTOME_SULFUR_AMINO_ACID_METABOLISM	MRI1	MTAP	TXN2	AHCY	ETHE1	CTH	MTR	GOT1	MTRR	GOT2	MPST	TST	CDO1	BHMT2	SQOR	SUOX	CSAD	GADL1	ENOPH1	BHMT	APIP	MAT1A	CBS	ADO	ADI1	SLC25A10	TSTD1	CBSL
REACTOME_SURFACTANT_METABOLISM	ADGRF5	LMCD1	ADA2	CSF2RB	CTSH	ZDHHC2	SFTPA1	TTF1	ADORA2A	SLC34A1	NAPSA	SFTPD	CCDC59	CKAP4	GATA6	ADRA2A	SLC34A2	ABCA3	SFTPC	SFTPB	ADORA2B	P2RY2	ADRA2C	SFTPA2	DMBT1	CSF2RA	PGA4	SFTA3	PGA3	PGA5
REACTOME_SYNTHESIS_OF_12_EICOSATETRAENOIC_ACID_DERIVATIVES	ALOX12	ALOX15	GPX4	GPX2	ALOXE3	ALOX12B	GPX1
REACTOME_SYNTHESIS_OF_15_EICOSATETRAENOIC_ACID_DERIVATIVES	PTGS2	ALOX15	GPX4	GPX2	ALOX15B	GPX1
REACTOME_SYNTHESIS_OF_16_20_HYDROXYEICOSATETRAENOIC_ACIDS_HETE	CYP1B1	CYP2C9	CYP2C8	CYP1A1	CYP1A2	CYP2U1	CYP2C19	CYP4F2	CYP4A11
REACTOME_SYNTHESIS_OF_5_EICOSATETRAENOIC_ACIDS	PON1	ALOX5	PON3	PON2	ALOX5AP	GPX4	GPX2	LTC4S	GPX1
REACTOME_SYNTHESIS_OF_ACTIVE_UBIQUITIN_ROLES_OF_E1_AND_E2_ENZYMES	UBA6	UBE2D1	UBE2T	UBE2A	UBE2K	CDC34	UBE2W	UBE2R2	UBE2S	USP5	UCHL3	UBE2B	USP9X	UBA1	UBE2D2	UBE2G1	UBE2Q2	RPS27A	UBC	OTULIN	UBE2Z	UBE2E3	UBE2E1	UBB	UBE2C	UBE2G2	UBE2L3	UBE2H	USP7	UBA52
REACTOME_SYNTHESIS_OF_BILE_ACIDS_AND_BILE_SALTS	OSBPL7	NR1H4	CYP46A1	OSBPL3	ABCB11	OSBPL6	SLC27A5	NCOA1	HSD3B7	ACOT8	OSBP	SCP2	OSBPL9	AKR1D1	PTGIS	OSBPL2	HSD17B4	CYP27A1	BAAT	CH25H	SLC27A2	NCOA2	OSBPL1A	CYP39A1	AKR1C2	CYP7A1	ACOX2	CYP7B1	CYP8B1	RXRA	AKR1C1	AKR1C3	AKR1C4	AMACR
REACTOME_SYNTHESIS_OF_BILE_ACIDS_AND_BILE_SALTS_VIA_24_HYDROXYCHOLESTEROL	CYP46A1	SLC27A5	HSD3B7	AKR1D1	PTGIS	CYP27A1	SLC27A2	CYP39A1	AKR1C2	CYP8B1	AKR1C1	AKR1C3	AKR1C4	AMACR
REACTOME_SYNTHESIS_OF_BILE_ACIDS_AND_BILE_SALTS_VIA_27_HYDROXYCHOLESTEROL	NR1H4	NCOA1	HSD3B7	AKR1D1	PTGIS	CYP27A1	NCOA2	AKR1C2	CYP7A1	CYP7B1	CYP8B1	RXRA	AKR1C1	AKR1C3	AKR1C4
REACTOME_SYNTHESIS_OF_BILE_ACIDS_AND_BILE_SALTS_VIA_7ALPHA_HYDROXYCHOLESTEROL	NR1H4	ABCB11	SLC27A5	NCOA1	HSD3B7	ACOT8	SCP2	AKR1D1	PTGIS	HSD17B4	CYP27A1	BAAT	SLC27A2	NCOA2	AKR1C2	CYP7A1	ACOX2	CYP7B1	CYP8B1	RXRA	AKR1C1	AKR1C3	AKR1C4	AMACR
REACTOME_SYNTHESIS_OF_DIPHTHAMIDE_EEF2	DPH1	DPH5	DPH2	DPH6	DPH7	DPH3	EEF2	DNAJC24
REACTOME_SYNTHESIS_OF_DOLICHYL_PHOSPHATE	DHDDS	SRD5A3	NUS1	DOLPP1	MVD	DOLK
REACTOME_SYNTHESIS_OF_EPOXY_EET_AND_DIHYDROXYEICOSATRIENOIC_ACIDS_DHET	EPHX2	CYP2J2	CYP1B1	CYP2C9	CYP2C8	CYP1A1	CYP1A2	CYP2C19
REACTOME_SYNTHESIS_OF_GDP_MANNOSE	PMM1	PMM2	GMPPA	GMPPB	MPI
REACTOME_SYNTHESIS_OF_GLYCOSYLPHOSPHATIDYLINOSITOL_GPI	PIGQ	PIGV	PIGB	PIGH	PIGL	PIGZ	PIGC	DPM2	PIGM	PIGF	PIGX	PIGA	PIGO	PIGG	PIGP	PIGN	PIGY	PIGW
REACTOME_SYNTHESIS_OF_IP2_IP_AND_INS_IN_THE_CYTOSOL	MTMR7	INPP4A	INPP5A	MIOX	MTMR9	ISYNA1	INPP4B	OCRL	IMPA1	IMPA2	INPP1	SYNJ1	INPP5J	INPP5B
REACTOME_SYNTHESIS_OF_IP3_AND_IP4_IN_THE_CYTOSOL	ITPKC	ITPK1	PLCB4	PLCH1	PLCD4	OCRL	PLCG1	ITPKA	PLCB2	PLCE1	PLCZ1	ITPKB	PLCH2	PLCB3	SYNJ1	PLCD3	INPPL1	PLD4	INPP5D	PTEN	PLCB1	INPP5J	PLCD1	PLCG2	CALM1	INPP5B
REACTOME_SYNTHESIS_OF_KETONE_BODIES	ACAT1	AACS	ACSS3	HMGCL	HMGCS2	HMGCLL1	BDH1	BDH2
REACTOME_SYNTHESIS_OF_LEUKOTRIENES_LT_AND_EOXINS_EX	ALOX5	DPEP1	GGT5	GGT1	ABCC1	PTGR1	LTA4H	ALOX5AP	DPEP3	CYP4B1	ALOX15	CYP4A22	MAPKAPK2	DPEP2	CYP4F11	CYP4F22	CYP4F2	CYP4F8	CYP4F3	CYP4A11	LTC4S
REACTOME_SYNTHESIS_OF_LIPOXINS_LX	ALOX5	PTGR1	ALOX12	ALOX5AP	HPGD	LTC4S
REACTOME_SYNTHESIS_OF_PA	AGPAT4	PLA2G10	PLD1	DDHD2	DDHD1	GPD2	PLA2G4A	GNPAT	PLA2G2D	GPAM	PLA2G12A	PLA2G5	PLD2	GPAT3	MIGA2	GPD1L	PLA2R1	LPCAT1	AGPAT5	GPAT4	PLA2G2F	PLA2G4D	AGPAT3	ACP6	ALPI	LIPH	GPD1	AGPAT2	PLA2G1B	LCLAT1	LPCAT4	PLD6	MIGA1	GPAT2	PLA2G2A	PLA2G2E	LIPI	AGPAT1	PLA2G4B
REACTOME_SYNTHESIS_OF_PC	SLC44A1	CHAT	CSNK2A2	STARD7	ACHE	CHKB	CSNK2A1	LPIN2	PCYT1B	CHKA	CHPT1	BCHE	SLC44A2	LPIN3	PEMT	CEPT1	LPIN1	SLC44A5	PCTP	SLC44A3	LPCAT1	ABHD3	PCYT1A	MFSD2A	PHOSPHO1	SLC44A4	CSNK2B	STARD10
REACTOME_SYNTHESIS_OF_PE	CHKB	LPIN2	CHKA	LPIN3	CEPT1	LPIN1	SELENOI	ETNK1	ETNK2	ETNPPL	PHOSPHO1	PCYT2	PISD
REACTOME_SYNTHESIS_OF_PG	PLD1	PGS1	CDS2	PLD3	PTPMT1	PLD2	PLD4	PLD6
REACTOME_SYNTHESIS_OF_PI	PITPNM2	PITPNM3	CDIPT	PITPNM1	CDS1
REACTOME_SYNTHESIS_OF_PIPS_AT_THE_EARLY_ENDOSOME_MEMBRANE	PIK3C2A	PI4K2B	INPP4A	PIK3C3	MTMR2	VAC14	MTMR4	INPP4B	FIG4	PIKFYVE	MTMR12	PI4K2A	MTMR10	MTM1	PIK3R4	INPP5F
REACTOME_SYNTHESIS_OF_PIPS_AT_THE_ER_MEMBRANE	PI4K2B	MTMR2	SBF1	SACM1L	PI4KA
REACTOME_SYNTHESIS_OF_PIPS_AT_THE_GOLGI_MEMBRANE	PIK3C2A	PI4K2B	PIK3C3	VAC14	FIG4	PIKFYVE	OCRL	TPTE2	ARF3	PIK3C2G	PI4KB	ARF1	INPP5E	PI4K2A	PIK3R4	SACM1L	PI4KA	TPTE
REACTOME_SYNTHESIS_OF_PIPS_AT_THE_LATE_ENDOSOME_MEMBRANE	MTMR7	PIK3C2A	PIK3C3	MTMR2	VAC14	MTMR9	MTMR4	FIG4	PIKFYVE	MTM1	PIK3R4
REACTOME_SYNTHESIS_OF_PIPS_AT_THE_PLASMA_MEMBRANE	PIK3C2A	PI4K2B	INPP4A	PIK3CB	PLEKHA5	MTMR1	SYNJ2	MTMR2	MTMR3	BMX	MTMR8	MTMR9	PLEKHA4	PIK3R2	PIK3CG	PLEKHA8	PIP5K1B	PLEKHA1	INPP4B	PLEKHA3	PIK3R3	RAB14	PIK3CA	OCRL	INPP5K	PIK3C2B	SBF2	PIK3C2G	MTMR6	PIK3R5	PIP5K1A	ARF1	PLEKHA6	RAB5A	PIK3R1	PIP4K2A	PI4K2A	SYNJ1	PTPN13	MTMR14	INPPL1	PIP4K2C	RAB4A	INPP5D	PLEKHA2	MTM1	PIK3CD	PTEN	RUFY1
REACTOME_SYNTHESIS_OF_PROSTAGLANDINS_PG_AND_THROMBOXANES_TX	TBXAS1	PTGS2	PTGS1	PTGDS	PTGES3	PTGIS	PTGR2	PTGES2	PTGES	PRXL2B	CBR1	HPGDS	HPGD	CYP8B1	AKR1C3
REACTOME_SYNTHESIS_OF_PYROPHOSPHATES_IN_THE_CYTOSOL	ITPK1	NUDT10	IPPK	PPIP5K2	IP6K3	PPIP5K1	NUDT4	IP6K1	NUDT11	NUDT3
REACTOME_SYNTHESIS_OF_SUBSTRATES_IN_N_GLYCAN_BIOSYTHESIS	DPM1	ST3GAL1	PGM3	ST3GAL6	CTSA	ST6GALNAC1	ST6GALNAC2	ST6GAL1	NANS	PMM1	GNPNAT1	ST8SIA5	RENBP	TSTA3	ST3GAL4	CMAS	ST8SIA1	GMDS	ST8SIA4	NEU2	ST3GAL5	ST6GALNAC5	UAP1	DHDDS	SLC17A5	ALG5	NAGK	ST3GAL3	SRD5A3	GFPT2	NPL	ST6GALNAC4	DPM2	ST8SIA2	PMM2	ST6GAL2	GMPPA	ST8SIA6	FUOM	NUS1	ST3GAL2	FCSK	GNE	ST6GALNAC6	AMDHD2	NEU3	SLC35A1	DOLPP1	MVD
REACTOME_SYNTHESIS_OF_UDP_N_ACETYL_GLUCOSAMINE	PGM3	GNPNAT1	RENBP	UAP1	NAGK	GFPT2	AMDHD2	GFPT1
REACTOME_SYNTHESIS_OF_VERY_LONG_CHAIN_FATTY_ACYL_COAS	ELOVL5	ELOVL1	ACSL4	HACD3	TECR	ACSBG1	ELOVL4	ELOVL3	ACSL3	ACSBG2	HSD17B3	SLC27A3	HSD17B12	ACSL1	ELOVL7	ACSL6	HACD1	ELOVL6	ACSF3	HACD4	ACSL5	ELOVL2	TECRL	HACD2
REACTOME_SYNTHESIS_OF_WYBUTOSINE_AT_G37_OF_TRNA_PHE	TRMT5	TYW3	TYW5	LCMT2	TRMT12	TYW1
REACTOME_SYNTHESIS_SECRETION_AND_DEACYLATION_OF_GHRELIN	IGF1	ACHE	CRHR2	BCHE	SPCS1	GCG	SPCS2	SPCS3	KLF4	SEC11A	PLA2G7	GHRL	UCN	SEC11C	LEP	PCSK1	MBOAT4	INS	GH1
REACTOME_SYNTHESIS_SECRETION_AND_INACTIVATION_OF_GLUCAGON_LIKE_PEPTIDE_1_GLP_1	PAX6	GNB3	SPCS1	GCG	SPCS2	FFAR1	GNG13	SPCS3	GRP	SEC11A	GPR119	TCF7L2	CDX2	SEC11C	CTNNB1	LEP	PCSK1	FFAR4	DPP4	GNAT3
REACTOME_SYNTHESIS_SECRETION_AND_INACTIVATION_OF_GLUCOSE_DEPENDENT_INSULINOTROPIC_POLYPEPTIDE_GIP	PAX6	ISL1	SPCS1	SPCS2	FFAR1	SPCS3	GATA4	SEC11A	GPR119	GIP	SEC11C	PCSK1	DPP4
REACTOME_TERMINATION_OF_O_GLYCAN_BIOSYNTHESIS	ST3GAL1	ST6GALNAC2	ST6GAL1	ST3GAL4	MUC5B	ST3GAL3	ST6GALNAC4	MUC4	ST3GAL2	MUC15	MUC17	MUC3A	MUC7	MUCL1	MUC13	MUC20	MUC16	ST6GALNAC3	MUC6	MUC1	MUC21	MUC12	MUC5AC
REACTOME_THYROXINE_BIOSYNTHESIS	IYD	SLC5A5	TPO	TSHB	CGA	DUOX1	DUOX2	DIO3	DIO2	DIO1
REACTOME_TRIGLYCERIDE_BIOSYNTHESIS	DGAT2	LPIN2	MOGAT3	GPAM	MOGAT1	LPIN3	LPIN1	MOGAT2	DGAT1	GPAT2	AGMO	GK2	GK	GK3P
REACTOME_TRIGLYCERIDE_CATABOLISM	PNPLA4	ABHD5	PRKACA	MGLL	LIPE	PNPLA5	PLIN3	CAV1	GPD2	FABP3	PRKACB	FABP2	FABP1	FABP7	FABP5	PRKACG	PLIN1	FABP6	FABP4	PPP1CA	PPP1CC	FABP12	FABP9	PPP1CB
REACTOME_TRIGLYCERIDE_METABOLISM	PNPLA4	ABHD5	DGAT2	PRKACA	MGLL	LIPE	PNPLA5	LPIN2	PLIN3	CAV1	MOGAT3	GPD2	GPAM	FABP3	MOGAT1	LPIN3	LPIN1	PRKACB	FABP2	FABP1	FABP7	FABP5	PRKACG	MOGAT2	PLIN1	FABP6	FABP4	PPP1CA	DGAT1	GPAT2	PPP1CC	AGMO	GK2	FABP12	GK	FABP9	PPP1CB	GK3P
REACTOME_TRYPTOPHAN_CATABOLISM	SLC7A5	AADAT	KYNU	KMO	IDO1	KYAT3	TDO2	ACMSD	HAAO	SLC3A2	KYAT1	SLC36A4	AFMID	IDO2
REACTOME_TYROSINE_CATABOLISM	GSTZ1	FAH	HGD	HPD	TAT
REACTOME_UBIQUINOL_BIOSYNTHESIS	COQ9	COQ5	COQ6	COQ3	PDSS1	PDSS2	COQ7	COQ2
REACTOME_VITAMIN_B1_THIAMIN_METABOLISM	SLC19A2	SLC25A19	SLC19A3	TPK1	THTPA
REACTOME_VITAMIN_B2_RIBOFLAVIN_METABOLISM	SLC52A3	ACP5	SLC52A1	RFK	FLAD1	SLC52A2	ENPP1
REACTOME_VITAMIN_B5_PANTOTHENATE_METABOLISM	COASY	VNN1	VNN2	PANK3	PDZD11	SLC25A16	PANK2	PPCS	ENPP2	SLC5A6	PPCDC	AASDHPPT	PANK1	ENPP3	PANK4	FASN	ENPP1
REACTOME_VITAMIN_C_ASCORBATE_METABOLISM	SLC2A3	GSTO2	SLC23A2	CYB5R3	SLC2A1	GSTO1	CYB5A	SLC23A1
REACTOME_WAX_AND_PLASMALOGEN_BIOSYNTHESIS	AGPS	FAR2	DHRS7B	GNPAT	AWAT2	FAR1	AWAT1
[truncated: 206 more columns]

## Sheet: Table S3
Table S3: 15 immune-related pathways
KEGG_ANTIGEN_PROCESSING_AND_PRESENTATION	B2M	CALR	CANX	CD4	CD74	CD8A	CD8B	CIITA	CREB1	CTSB	CTSL	CTSS	HLA-A	HLA-B	HLA-C	HLA-DMA	HLA-DMB	HLA-DOA	HLA-DOB	HLA-DPA1	HLA-DPB1	HLA-DQA1	HLA-DQA2	HLA-DQB1	HLA-DRA	HLA-DRB1	HLA-DRB3	HLA-DRB4	HLA-DRB5	HLA-E	HLA-F	HLA-G	HSP90AA1	HSP90AB1	HSPA1A	HSPA1B	HSPA1L	HSPA2	HSPA4	HSPA5	HSPA6	HSPA8	IFI30	IFNA1	IFNA10	IFNA13	IFNA14	IFNA16	IFNA17
KEGG_B_CELL_RECEPTOR_SIGNALING_PATHWAY	AKT1	AKT2	AKT3	BCL10	BLNK	BTK	CARD11	CD19	CD22	CD72	CD79A	CD79B	CD81	CHP1	CHP2	CHUK	CR2	DAPP1	FCGR2B	FOS	GRB2	GSK3B	HRAS	IFITM1	IKBKB	IKBKG	INPP5D	JUN	KRAS	LILRB3	LYN	MALT1	MAP2K1	MAP2K2	MAPK1	MAPK3	NFAT5	NFATC1	NFATC2	NFATC3	NFATC4	NFKB1	NFKBIA	NFKBIB	NFKBIE	NRAS	PIK3AP1	PIK3CA	PIK3CB
KEGG_CHEMOKINE_SIGNALING_PATHWAY	ADCY1	ADCY2	ADCY3	ADCY4	ADCY5	ADCY6	ADCY7	ADCY8	ADCY9	AKT1	AKT2	AKT3	ARRB1	ARRB2	BCAR1	BRAF	CCL1	CCL11	CCL13	CCL14	CCL15	CCL16	CCL17	CCL18	CCL19	CCL2	CCL20	CCL21	CCL22	CCL23	CCL24	CCL25	CCL26	CCL27	CCL28	CCL3	CCL3L1	CCL3L3	CCL4	CCL4L2	CCL5	CCL7	CCL8	CCR1	CCR10	CCR2	CCR3	CCR4	CCR5
KEGG_COMPLEMENT_AND_COAGULATION_CASCADES	A2M	BDKRB1	BDKRB2	C1QA	C1QB	C1QC	C1R	C1S	C2	C3	C3AR1	C4A	C4B	C4BPA	C4BPB	C5	C5AR1	C6	C7	C8A	C8B	C8G	C9	CD46	CD55	CD59	CFB	CFD	CFH	CFI	CPB2	CR1	CR2	F10	F11	F12	F13A1	F13B	F2	F2R	F3	F5	F7	F8	F9	FGA	FGB	FGG	KLKB1
KEGG_CYTOSOLIC_DNA_SENSING_PATHWAY	ADAR	AIM2	CASP1	CCL4	CCL4L2	CCL5	CHUK	CXCL10	DDX58	IFNA1	IFNA10	IFNA13	IFNA14	IFNA16	IFNA17	IFNA2	IFNA21	IFNA4	IFNA5	IFNA6	IFNA7	IFNA8	IFNB1	IKBKB	IKBKE	IKBKG	IL18	IL1B	IL33	IL6	IRF3	IRF7	MAVS	NFKB1	NFKBIA	NFKBIB	POLR1C	POLR1D	POLR3A	POLR3B	POLR3C	POLR3D	POLR3F	POLR3G	POLR3GL	POLR3H	POLR3K	PYCARD	RELA
KEGG_FC_EPSILON_RI_SIGNALING_PATHWAY	AKT1	AKT2	AKT3	BTK	CSF2	FCER1A	FCER1G	FYN	GAB2	GRB2	HRAS	IL13	IL3	IL4	IL5	INPP5D	JMJD7-PLA2G4B	KRAS	LAT	LCP2	LYN	MAP2K1	MAP2K2	MAP2K3	MAP2K4	MAP2K6	MAP2K7	MAPK1	MAPK10	MAPK11	MAPK12	MAPK13	MAPK14	MAPK3	MAPK8	MAPK9	MS4A2	NRAS	PDPK1	PIK3CA	PIK3CB	PIK3CD	PIK3CG	PIK3R1	PIK3R2	PIK3R3	PIK3R5	PLA2G10	PLA2G12A
KEGG_FC_GAMMA_R_MEDIATED_PHAGOCYTOSIS	AKT1	AKT2	AKT3	AMPH	ARF6	ARPC1A	ARPC1B	ARPC2	ARPC3	ARPC4	ARPC5	ARPC5L	ASAP1	ASAP2	ASAP3	CDC42	CFL1	CFL2	CRK	CRKL	DNM1	DNM1L	DNM2	DNM3	DOCK2	FCGR1A	FCGR2A	FCGR2B	FCGR2C	FCGR3A	GAB2	GSN	HCK	INPP5D	LAT	LIMK1	LIMK2	LYN	MAP2K1	MAPK1	MAPK3	MARCKS	MARCKSL1	MYO10	NCF1	PAK1	PIK3CA	PIK3CB	PIK3CD
KEGG_HEMATOPOIETIC_CELL_LINEAGE	ANPEP	CD14	CD19	CD1A	CD1B	CD1C	CD1D	CD1E	CD2	CD22	CD33	CD34	CD36	CD37	CD38	CD3D	CD3E	CD3G	CD4	CD44	CD5	CD55	CD59	CD7	CD8A	CD8B	CD9	CR1	CR2	CSF1	CSF1R	CSF2	CSF2RA	CSF3	CSF3R	DNTT	EPO	EPOR	FCER2	FCGR1A	FLT3	FLT3LG	GP1BA	GP1BB	GP5	GP9	GYPA	HLA-DRA	HLA-DRB1
KEGG_INTESTINAL_IMMUNE_NETWORK_FOR_IGA_PRODUCTION	AICDA	CCL25	CCL27	CCL28	CCR10	CCR9	CD28	CD40	CD40LG	CD80	CD86	CXCL12	CXCR4	HLA-DMA	HLA-DMB	HLA-DOA	HLA-DOB	HLA-DPA1	HLA-DPB1	HLA-DQA1	HLA-DQA2	HLA-DQB1	HLA-DRA	HLA-DRB1	HLA-DRB3	HLA-DRB4	HLA-DRB5	ICOS	ICOSLG	IL10	IL15	IL15RA	IL2	IL4	IL5	IL6	ITGA4	ITGB7	LTBR	MADCAM1	MAP3K14	PIGR	TGFB1	TNFRSF13B	TNFRSF13C	TNFRSF17	TNFSF13	TNFSF13B
KEGG_LEUKOCYTE_TRANSENDOTHELIAL_MIGRATION	ACTB	ACTG1	ACTN1	ACTN2	ACTN3	ACTN4	AFDN	ARHGAP35	ARHGAP5	BCAR1	CD99	CDC42	CDH5	CLDN1	CLDN10	CLDN11	CLDN14	CLDN15	CLDN16	CLDN17	CLDN18	CLDN19	CLDN2	CLDN20	CLDN22	CLDN23	CLDN3	CLDN4	CLDN5	CLDN6	CLDN7	CLDN8	CLDN9	CTNNA1	CTNNA2	CTNNA3	CTNNB1	CTNND1	CXCL12	CXCR4	CYBA	CYBB	ESAM	EZR	F11R	GNAI1	GNAI2	GNAI3	ICAM1
KEGG_NATURAL_KILLER_CELL_MEDIATED_CYTOTOXICITY	ARAF	BID	BRAF	CASP3	CD244	CD247	CD48	CHP1	CHP2	CSF2	FAS	FASLG	FCER1G	FCGR3A	FCGR3B	FYN	GRB2	GZMB	HCST	HLA-A	HLA-B	HLA-C	HLA-E	HLA-G	HRAS	ICAM1	ICAM2	IFNA1	IFNA10	IFNA13	IFNA14	IFNA16	IFNA17	IFNA2	IFNA21	IFNA4	IFNA5	IFNA6	IFNA7	IFNA8	IFNAR1	IFNAR2	IFNB1	IFNG	IFNGR1	IFNGR2	ITGAL	ITGB2	KIR2DL1
KEGG_NOD_LIKE_RECEPTOR_SIGNALING_PATHWAY	BIRC2	BIRC3	CARD18	CARD6	CARD8	CARD9	CASP1	CASP5	CASP8	CCL11	CCL13	CCL2	CCL5	CCL7	CCL8	CHUK	CXCL1	CXCL2	CXCL8	ERBIN	HSP90AA1	HSP90AB1	HSP90B1	IKBKB	IKBKG	IL18	IL1B	IL6	MAP3K7	MAPK1	MAPK10	MAPK11	MAPK12	MAPK13	MAPK14	MAPK3	MAPK8	MAPK9	MEFV	NAIP	NFKB1	NFKBIA	NFKBIB	NLRC4	NLRP1	NLRP3	NOD1	NOD2	PSTPIP1
KEGG_RIG_I_LIKE_RECEPTOR_SIGNALING_PATHWAY	ATG12	ATG5	AZI2	CASP10	CASP8	CHUK	CXCL10	CXCL8	CYLD	DDX3X	DDX3Y	DDX58	DHX58	FADD	IFIH1	IFNA1	IFNA10	IFNA13	IFNA14	IFNA16	IFNA17	IFNA2	IFNA21	IFNA4	IFNA5	IFNA6	IFNA7	IFNA8	IFNB1	IFNE	IFNK	IFNW1	IKBKB	IKBKE	IKBKG	IL12A	IL12B	IRF3	IRF7	ISG15	MAP3K1	MAP3K7	MAPK10	MAPK11	MAPK12	MAPK13	MAPK14	MAPK8	MAPK9
KEGG_T_CELL_RECEPTOR_SIGNALING_PATHWAY	AKT1	AKT2	AKT3	BCL10	CARD11	CBL	CBLB	CBLC	CD247	CD28	CD3D	CD3E	CD3G	CD4	CD40LG	CD8A	CD8B	CDC42	CDK4	CHP1	CHP2	CHUK	CSF2	CTLA4	DLG1	FOS	FYN	GRAP2	GRB2	GSK3B	HRAS	ICOS	IFNG	IKBKB	IKBKG	IL10	IL2	IL4	IL5	ITK	JUN	KRAS	LAT	LCK	LCP2	MALT1	MAP2K1	MAP2K2	MAP2K7
KEGG_TOLL_LIKE_RECEPTOR_SIGNALING_PATHWAY	AKT1	AKT2	AKT3	CASP8	CCL3	CCL4	CCL5	CD14	CD40	CD80	CD86	CHUK	CTSK	CXCL10	CXCL11	CXCL8	CXCL9	FADD	FOS	IFNA1	IFNA10	IFNA13	IFNA14	IFNA16	IFNA17	IFNA2	IFNA21	IFNA4	IFNA5	IFNA6	IFNA7	IFNA8	IFNAR1	IFNAR2	IFNB1	IKBKB	IKBKE	IKBKG	IL12A	IL12B	IL1B	IL6	IRAK1	IRAK4	IRF3	IRF5	IRF7	JUN	LBP
[truncated: 140 more columns]

## Sheet: Table S4
Table S4: Primer sequences of 5 ribosome biogenesis genes and GAPDH
Gene		Primer sequences (5′ to 3′)
RPL38	Forward	CCCGACGAAAGGATGCCAAAT
	Reverse	TGACCAGGGTGTAAAGGTATCTG
RPS2	Forward	GCCAAGCTCTCCATCGTC
	Reverse	GTGCAGGGATGAGGCGTA
RPS14	Forward	CTTTCCGGTGTGGAGTCTGG
	Reverse	ACGGCAGATGGTTTCCTTGC
RPS19	Forward	AAGCTGAAAGTCCCCGAATGG
	Reverse	AGTTCTCATCGTAGGGAGCAAG
RPS28	Forward	GACACGAGCCGATCCATCATC
	Reverse	TGACTCCAAAAGGGTGAGCAC
GAPDH	Forward	GTCCACCACCCTGTTGCTGTA
	Reverse	ACCCACTCCTCCACCTTTGA

## Sheet: Table S5
Table S5: Clinical characteristics of 7 samples from GSE210038
Samples	Stage	Grade
GSM6415686	Stage IV	ISUP3
GSM6415687	Stage III	ISUP3
GSM6415688	Stage IV	ISUP4
GSM6415689	Stage III	ISUP2
GSM6415690	Stage II	ISUP1
GSM6415691	Stage I	ISUP3
GSM6415692	Stage III	ISUP2

## Sheet: Table S6
Table S6: Differentially expressed genes between tumor and normal samples in TCGA-ccRCC
Gene	baseMean	log2FoldChange	lfcSE	stat	pvalue	padj
MFSD4A	3886.93	-5.23603	0.126962	-41.2409	0	0
LINC00675	76.4906	-7.18602	0.197609	-36.3648	1.53e-289	1.42e-285
SPAG4	2600.73	4.12379	0.11845	34.8145	1.47e-265	9.08e-262
NDUFA4L2	86981.1	5.80762	0.172311	33.7042	5.01e-249	2.32e-245
ACPP	440.673	-5.58728	0.167953	-33.2669	1.16e-242	4.31e-239
EGLN3	29980	4.26173	0.129863	32.817	3.37e-236	1.04e-232
GABRD	867.626	5.26448	0.161465	32.6044	3.55e-233	9.42e-230
HILPDA	12045.4	4.75455	0.147265	32.2857	1.11e-228	2.57e-225
NOL3	6140.09	3.4418	0.108029	31.86	9.58e-223	1.98e-219
SCARB1	14088.4	4.09526	0.131013	31.2583	1.72e-214	3.2e-211
SIM2	378.817	-4.51608	0.145357	-31.0689	6.35e-212	1.07e-208
COL23A1	11457.4	5.19311	0.168825	30.7603	8.91e-208	1.38e-204
DDB2	2908.88	2.04398	0.0668084	30.5947	1.44e-205	2.05e-202
CA9	11978.4	6.05389	0.199046	30.4146	3.52e-203	4.67e-200
STC2	7417.82	4.24976	0.140086	30.3368	3.76e-202	4.65e-199
CDCA2	1177.7	4.68985	0.155711	30.1189	2.74e-199	3.18e-196
HSF4	4318.5	5.73296	0.191248	29.9765	1.99e-197	2.17e-194
CDKN2A	447.836	4.96643	0.165965	29.9245	9.45e-197	9.75e-194
ANGPTL4	45380.8	4.96164	0.167593	29.6053	1.28e-192	1.25e-189
SAP30	1018.79	2.48709	0.0846684	29.3745	1.16e-189	1.08e-186
FABP6	1282.1	6.44038	0.219916	29.2856	1.58e-188	1.4e-185
RBP2	16.5863	-4.26168	0.145603	-29.2693	2.55e-188	2.15e-185
ATP1A1	72296.2	-2.76244	0.0946711	-29.1793	3.55e-187	2.87e-184
TREM2	1369.38	4.26888	0.146336	29.1718	4.42e-187	3.42e-184
FECH	2287.27	-1.97449	0.0683102	-28.9048	1.04e-183	7.71e-181
SIGLEC8	461.255	5.07448	0.175796	28.8658	3.21e-183	2.29e-180
VEGFA	92183	3.48165	0.12146	28.665	1.04e-180	7.17e-178
SEMA5B	8925.59	3.90548	0.136443	28.6236	3.42e-180	2.27e-177
DOC2A	1827.36	6.15511	0.215305	28.5878	9.51e-180	6.09e-177
ESRRB	471.037	-5.98755	0.209562	-28.5717	1.51e-179	9.33e-177
NETO2	3894.37	3.29644	0.116259	28.3542	7.42e-177	4.44e-174
VIM	169870	2.59257	0.092072	28.1581	1.91e-174	1.11e-171
TNFAIP6	2815.22	5.65931	0.20137	28.104	8.76e-174	4.93e-171
SLC16A3	15239.2	3.0678	0.109281	28.0725	2.12e-173	1.16e-170
ST8SIA4	3237.23	3.52476	0.125652	28.0517	3.81e-173	2.02e-170
ADGRF3	99.7046	-3.53935	0.126266	-28.031	6.81e-173	3.51e-170
APOC1	6061.72	5.23621	0.190309	27.5143	1.19e-166	5.95e-164
MYLK3	95.6595	-4.06115	0.14793	-27.4531	6.38e-166	3.12e-163
COL5A3	2221.21	3.56366	0.130938	27.2164	4.15e-163	1.98e-160
ARHGEF39	341.273	2.72719	0.100384	27.1674	1.58e-162	7.31e-160
NPTX2	10883.7	6.98714	0.258083	27.0732	2.04e-161	9.22e-159
GPC5	118.417	-5.81865	0.215005	-27.0629	2.69e-161	1.19e-158
GRIK3	1600.77	5.02288	0.186203	26.9753	2.88e-160	1.24e-157
LILRB1	859.143	2.93547	0.109305	26.8558	7.21e-159	3.04e-156
MTURN	3747.67	-3.07247	0.114654	-26.7977	3.44e-158	1.42e-155
ELF5	365.058	-7.90742	0.295839	-26.7288	2.18e-157	8.79e-155
KCNJ10	1086.88	-6.17789	0.231511	-26.685	7.02e-157	2.77e-154
HSPA2	3091.74	-3.88783	0.146004	-26.6282	3.2e-156	1.24e-153
ENPP6	286.84	-5.11068	0.192369	-26.5671	1.63e-155	6.17e-153
IRX2	246.375	-5.04942	0.190841	-26.4588	2.89e-154	1.07e-151
CALB1	2907.5	-7.55106	0.28602	-26.4005	1.35e-153	4.92e-151
SLC1A4	2048.1	1.94833	0.0738461	26.3837	2.11e-153	7.53e-151
CD70	3005.59	6.11071	0.232619	26.2691	4.33e-152	1.51e-149
ENPP3	15523.9	4.71997	0.179874	26.2405	9.18e-152	3.15e-149
CXCR4	11195.3	2.80172	0.106992	26.1863	3.81e-151	1.29e-148
HYKK	209.688	-2.02808	0.0775063	-26.1667	6.36e-151	2.11e-148
ARHGAP22	442	2.77922	0.106516	26.0922	4.47e-150	1.46e-147
HK2	5400.54	3.44837	0.132169	26.0906	4.66e-150	1.49e-147
DDN	256.05	-6.33347	0.243917	-25.9657	1.21e-148	3.8e-146
PNCK	6700.38	6.64096	0.255854	25.9561	1.55e-148	4.8e-146
DBT	2284.49	-1.56891	0.0607295	-25.8344	3.64e-147	1.11e-144
AGAP2	400.984	2.70769	0.104904	25.8111	6.66e-147	1.99e-144
SLC4A8	213.301	-2.75809	0.106904	-25.7997	8.94e-147	2.64e-144
ODF3B	1444.22	3.56647	0.138392	25.7707	1.89e-146	5.48e-144
P2RX7	1058.94	2.67043	0.103709	25.7494	3.28e-146	9.36e-144
ZNF395	18643.8	2.63533	0.1024	25.7356	4.67e-146	1.31e-143
CFAP74	60.8059	3.98802	0.155001	25.729	5.53e-146	1.53e-143
MYEOV	1453.86	7.11329	0.27739	25.6436	4.98e-145	1.36e-142
MLKL	1373.39	1.93495	0.075613	25.5902	1.96e-144	5.27e-142
TMEM74B	346.456	3.74798	0.14674	25.5416	6.8e-144	1.8e-141
HS6ST1	2815.67	-2.14594	0.0842954	-25.4573	5.86e-143	1.53e-140
STAMBPL1	835.243	2.46329	0.0967772	25.4532	6.51e-143	1.68e-140
MTCP1	500.48	3.26821	0.128428	25.4479	7.46e-143	1.9e-140
RHBDF2	3023.54	1.97802	0.0778137	25.42	1.52e-142	3.8e-140
SIAH3	68.8935	-5.5752	0.219765	-25.3689	5.56e-142	1.38e-139
ENO2	10842.8	3.22839	0.127866	25.2482	1.18e-140	2.87e-138
SLC14A2	469.665	-6.91478	0.273874	-25.2481	1.19e-140	2.87e-138
ESM1	14340.7	3.58263	0.142461	25.1482	1.48e-139	3.52e-137
RALBP1	4982.98	-1.46801	0.05842	-25.1286	2.42e-139	5.69e-137
GSTM3	3425.88	-3.31493	0.131997	-25.1137	3.53e-139	8.18e-137
SLC15A4	5191.98	1.86109	0.0742503	25.0651	1.19e-138	2.74e-136
EDA2R	1010.46	2.29488	0.0919304	24.9632	1.53e-137	3.47e-135
CYP2J2	8023.89	5.13198	0.205693	24.9498	2.15e-137	4.81e-135
SLC6A3	9579.95	6.43962	0.258451	24.9162	4.97e-137	1.1e-134
SDS	780.672	4.27055	0.171825	24.8541	2.34e-136	5.1e-134
ERMP1	4711.27	-2.48782	0.100143	-24.8427	3.1e-136	6.7e-134
NXPH4	1337.12	4.54482	0.183107	24.8205	5.38e-136	1.15e-133
DOK3	799.31	2.65757	0.107292	24.7695	1.91e-135	4.03e-133
SLC12A1	22825.4	-8.25582	0.333396	-24.7628	2.26e-135	4.71e-133
KRBA1	3573.72	2.8167	0.113816	24.7479	3.26e-135	6.73e-133
INHBB	4239.37	3.8457	0.15551	24.7296	5.14e-135	1.05e-132
SOX11	329.195	5.39285	0.218291	24.7048	9.49e-135	1.91e-132
TMEM91	2601.17	3.76627	0.152753	24.656	3.17e-134	6.33e-132
SLC4A11	497.001	-4.44007	0.18026	-24.6314	5.82e-134	1.15e-131
COLGALT1	7743.07	1.74634	0.0709681	24.6074	1.05e-133	2.06e-131
AHNAK2	7391.67	4.10666	0.167124	24.5725	2.49e-133	4.81e-131
IGFBP3	135195	3.49626	0.142481	24.5384	5.75e-133	1.1e-130
TRPV2	1350.83	1.97645	0.0807187	24.4856	2.1e-132	3.98e-130
USP44	47.4739	-3.09451	0.126434	-24.4753	2.71e-132	5.07e-130
UXS1	3597.05	-1.43668	0.0588084	-24.4299	8.23e-132	1.53e-129
TNFRSF4	507.428	3.31598	0.135888	24.4024	1.61e-131	2.97e-129
RASAL3	984.704	2.6935	0.110648	24.3429	6.9e-131	1.26e-128
TMEM155	98.4315	5.13608	0.211003	24.3413	7.17e-131	1.29e-128
KISS1R	532.58	6.40837	0.26361	24.3101	1.53e-130	2.74e-128
FAM78A	868.084	2.3813	0.0980016	24.2986	2.03e-130	3.59e-128
PIK3R5	1000.48	2.80988	0.115773	24.2707	4e-130	7e-128
PARVG	1147.86	2.89473	0.119472	24.2294	1.09e-129	1.89e-127
BHLHE41	7884.31	2.77009	0.114489	24.1954	2.49e-129	4.28e-127
FGF1	1407.76	-4.21503	0.174259	-24.1883	2.96e-129	5.04e-127
C14ORF37	641.491	-3.58392	0.148359	-24.1572	6.28e-129	1.06e-126
CD300A	1242.47	2.98381	0.12357	24.1466	8.1e-129	1.35e-126
ITGAX	1940.11	3.30876	0.137046	24.1434	8.76e-129	1.45e-126
TYMP	5904.21	2.97539	0.123242	24.1427	8.91e-129	1.46e-126
RAB42	1673.2	4.88213	0.20274	24.0808	3.97e-128	6.47e-126
CD40	3046.2	1.84738	0.0767184	24.08	4.05e-128	6.55e-126
HLA-F	8642.44	2.47325	0.102747	24.0713	5e-128	8e-126
IDO1	2072.29	3.95647	0.164601	24.0368	1.15e-127	1.82e-125
CLUL1	87.6421	-3.47608	0.144818	-24.003	2.59e-127	4.07e-125
GAL3ST4	981.646	2.90567	0.121429	23.929	1.53e-126	2.38e-124
CD1D	495.391	2.28623	0.0955763	23.9205	1.88e-126	2.9e-124
PHKA2	7951.14	2.19759	0.0920734	23.8678	6.62e-126	1.02e-123
NNMT	42523.8	3.95231	0.165606	23.8657	6.96e-126	1.06e-123
LAMA4	9828.13	2.66064	0.111918	23.7732	6.33e-125	9.55e-123
CLDN16	863.447	-5.90005	0.248747	-23.7191	2.29e-124	3.43e-122
C5ORF46	907.094	7.71676	0.325969	23.6733	6.8e-124	1.01e-121
AKAP3	98.3915	-2.33648	0.0987701	-23.6557	1.03e-123	1.52e-121
GAS2L3	2275.81	3.08811	0.130557	23.6533	1.09e-123	1.59e-121
FCGR3A	8115.01	3.34385	0.141385	23.6507	1.16e-123	1.68e-121
PRDM1	2041.56	2.2688	0.095975	23.6395	1.51e-123	2.18e-121
CD300LF	297.732	3.02405	0.128159	23.5961	4.22e-123	6.03e-121
HLA-B	179977	1.94998	0.0826487	23.5936	4.48e-123	6.35e-121
NOS1	195.383	-4.59308	0.19562	-23.4795	6.6e-122	9.28e-120
ITGAD	130.877	4.75702	0.203506	23.3754	7.61e-121	1.06e-118
PLA2R1	1393.39	-3.12223	0.133592	-23.3715	8.34e-121	1.16e-118
SHMT2	12123.1	1.96292	0.083998	23.3686	8.91e-121	1.23e-118
HS6ST2	407.335	-6.26505	0.268514	-23.3323	2.08e-120	2.85e-118
TYMS	1599.03	2.06986	0.0888027	23.3085	3.64e-120	4.93e-118
PLXDC1	2841.01	2.89464	0.124277	23.2918	5.36e-120	7.22e-118
TRPV6	136.785	-4.81848	0.20702	-23.2754	7.87e-120	1.05e-117
ACSF2	1951.68	-3.26449	0.140556	-23.2255	2.52e-119	3.34e-117
FATE1	108.577	3.54048	0.152498	23.2165	3.1e-119	4.08e-117
LCP2	2884.86	2.22826	0.0961035	23.1861	6.29e-119	8.23e-117
PTHLH	2619.56	6.4114	0.276956	23.1495	1.47e-118	1.91e-116
GJC1	2185.13	2.73481	0.118193	23.1385	1.9e-118	2.45e-116
DGKD	2745.13	2.12145	0.091758	23.1201	2.91e-118	3.72e-116
BIRC7	769.232	7.07754	0.306184	23.1153	3.25e-118	4.13e-116
IL2RB	1537.63	3.02931	0.13107	23.1122	3.49e-118	4.41e-116
DUSP9	973.765	-6.77179	0.293036	-23.109	3.76e-118	4.71e-116
WNT8B	14.5271	-3.96457	0.171735	-23.0855	6.48e-118	8.07e-116
RANBP3L	527.088	-5.34664	0.232037	-23.0422	1.76e-117	2.18e-115
COBLL1	6085.71	-2.41914	0.105004	-23.0386	1.92e-117	2.36e-115
TAP1	9153.62	1.94292	0.0845155	22.9889	6.02e-117	7.35e-115
WNK4	1004.37	-4.05543	0.176506	-22.9762	8.06e-117	9.79e-115
MTOR	3373.67	-1.1829	0.0515119	-22.9636	1.08e-116	1.3e-114
PGF	9291.7	4.68271	0.204011	22.9532	1.37e-116	1.64e-114
FABP7	11916.8	7.4266	0.324078	22.9161	3.21e-116	3.82e-114
ADM	11710.3	2.73128	0.119453	22.8648	1.04e-115	1.23e-113
CAV2	9061.76	2.00327	0.0876508	22.8552	1.3e-115	1.53e-113
TMIGD3	904.662	2.92716	0.128076	22.8548	1.31e-115	1.53e-113
FUT11	3569.18	1.56292	0.0684918	22.8191	2.96e-115	3.44e-113
PML	6629.69	1.23477	0.0541656	22.7963	4.99e-115	5.76e-113
EGF	3738.22	-5.48725	0.241225	-22.7475	1.52e-114	1.74e-112
PTPRE	2231.81	1.67213	0.0735133	22.746	1.57e-114	1.79e-112
EHD2	19037.7	2.26797	0.0999754	22.6853	6.26e-114	7.08e-112
LPCAT1	14647.4	2.56542	0.113149	22.6729	8.29e-114	9.33e-112
MYO1F	2098.55	2.52111	0.111236	22.6644	1.01e-113	1.12e-111
TRPM2	844.793	2.77415	0.122468	22.6521	1.33e-113	1.48e-111
ALDH6A1	6917.7	-3.06211	0.13526	-22.6387	1.8e-113	1.99e-111
CNTD2	66.5245	-4.86346	0.215055	-22.615	3.08e-113	3.39e-111
VASH1	3090.63	2.18036	0.0968525	22.5122	3.15e-112	3.44e-110
TYROBP	4691.34	2.68073	0.119263	22.4775	6.89e-112	7.48e-110
SLC20A2	2140.59	-1.38464	0.0616165	-22.472	7.81e-112	8.43e-110
ARRB2	3432.69	1.52659	0.0679803	22.4563	1.11e-111	1.19e-109
RELT	474.528	2.10516	0.0937956	22.4441	1.46e-111	1.56e-109
TAPBP	23092.3	1.62485	0.0723987	22.4431	1.49e-111	1.59e-109
IL20RB	1437.05	6.59991	0.294105	22.4406	1.58e-111	1.67e-109
LAPTM5	17739.7	2.56043	0.114133	22.4337	1.85e-111	1.94e-109
SLFN13	2437.42	2.16401	0.0965355	22.4168	2.7e-111	2.82e-109
KLHL14	264.531	-3.85206	0.171853	-22.4149	2.82e-111	2.92e-109
PLK2	6303.82	2.2312	0.0995634	22.4098	3.16e-111	3.25e-109
DLX5	147.937	3.45317	0.154293	22.3806	6.08e-111	6.24e-109
SCD	25582.2	3.01752	0.134952	22.3599	9.67e-111	9.87e-109
HTRA4	84.282	4.86197	0.217553	22.3485	1.25e-110	1.27e-108
ANGPT2	6781.71	3.11756	0.139647	22.3246	2.13e-110	2.15e-108
LGALS9	2946.7	2.21295	0.0992206	22.3033	3.43e-110	3.45e-108
PIP4K2C	2877.28	-1.40074	0.062834	-22.2927	4.35e-110	4.34e-108
OR2A4	64.7195	6.90456	0.310405	22.2437	1.3e-109	1.29e-107
TMEM164	1883.52	-1.48892	0.0669563	-22.2373	1.5e-109	1.48e-107
UNCX	11.1367	-7.3005	0.32879	-22.2041	3.13e-109	3.08e-107
SRGAP3	486.622	-2.49597	0.112461	-22.194	3.92e-109	3.83e-107
IGSF6	1149.31	2.67476	0.12053	22.1917	4.13e-109	4.02e-107
PIK3R6	269.431	3.39308	0.152988	22.1787	5.51e-109	5.33e-107
PSORS1C1	363.652	2.97286	0.13437	22.1245	1.84e-108	1.77e-106
PDK1	3870.77	1.8968	0.0857647	22.1163	2.2e-108	2.11e-106
DNAH11	2081.65	4.53839	0.205219	22.1149	2.27e-108	2.16e-106
ARHGAP25	1819.67	1.77081	0.0801075	22.1054	2.81e-108	2.66e-106
CARMIL1	1594.92	-1.48435	0.0671837	-22.0939	3.61e-108	3.41e-106
FAM171A1	2486.19	-2.16196	0.0978905	-22.0855	4.36e-108	4.09e-106
STAC3	242.715	2.29846	0.104097	22.0799	4.93e-108	4.6e-106
PFKFB4	1645.49	2.43621	0.110505	22.0461	1.04e-107	9.66e-106
CNP	5725.58	-1.29201	0.0586846	-22.0161	2.02e-107	1.86e-105
ATP12A	141.861	-7.24629	0.329478	-21.9933	3.34e-107	3.07e-105
LAIR1	2389.24	2.65791	0.121065	21.9545	7.84e-107	7.16e-105
CSPG4	8446.53	2.74838	0.125186	21.9543	7.87e-107	7.16e-105
PSMB9	4070.12	2.24695	0.102364	21.9505	8.56e-107	7.75e-105
PALD1	1960.47	1.97108	0.089866	21.9336	1.24e-106	1.12e-104
MYO3A	606.22	3.28413	0.150024	21.8906	3.19e-106	2.86e-104
NLRC5	3137.16	2.2498	0.102954	21.8526	7.34e-106	6.55e-104
PRELID2	481.408	2.01297	0.0921192	21.8518	7.47e-106	6.63e-104
SLC28A2	46.2224	-3.70505	0.169603	-21.8454	8.59e-106	7.59e-104
ADAMTS7	763.477	2.45927	0.112679	21.8255	1.33e-105	1.17e-103
CADPS2	2694.64	-1.61337	0.0740417	-21.79	2.89e-105	2.53e-103
NUSAP1	1085.7	2.14267	0.0983428	21.7877	3.03e-105	2.64e-103
AK3	4774.11	-1.47273	0.0676129	-21.7818	3.45e-105	2.99e-103
POU5F1	1843.85	3.41644	0.156899	21.7748	4.02e-105	3.47e-103
SIGLEC10	903.434	2.9915	0.137411	21.7704	4.43e-105	3.81e-103
WNK1	12397.7	-1.53569	0.0705976	-21.7527	6.51e-105	5.57e-103
CACNA2D2	181.275	-2.29786	0.105646	-21.7506	6.82e-105	5.81e-103
CCNI2	67.0346	-2.9925	0.137624	-21.7439	7.89e-105	6.68e-103
PLPPR5	396.214	6.40974	0.294971	21.7301	1.07e-104	9e-103
SLC37A2	1084.9	2.74101	0.126167	21.7252	1.19e-104	9.96e-103
DPEP2	331.115	2.2876	0.105358	21.7126	1.56e-104	1.31e-102
CES4A	1822.77	4.17575	0.192539	21.6878	2.67e-104	2.23e-102
VSIG1	225.485	3.97652	0.183472	21.6738	3.63e-104	3.01e-102
CD68	234.168	3.18391	0.146917	21.6716	3.81e-104	3.14e-102
FAM111B	237.46	2.5005	0.115408	21.6667	4.23e-104	3.48e-102
TNFRSF14	7706.02	2.15869	0.0996919	21.6536	5.62e-104	4.6e-102
TRADD	2289.16	1.4707	0.0679772	21.6352	8.37e-104	6.82e-102
ADAP2	1430.56	1.83966	0.0850354	21.634	8.6e-104	6.97e-102
LGI2	500.869	-3.27574	0.151429	-21.6322	8.95e-104	7.22e-102
LILRB4	1318.64	3.13907	0.145226	21.6151	1.3e-103	1.04e-101
TNFSF9	538.809	3.49083	0.161532	21.6108	1.42e-103	1.14e-101
CPNE6	91.776	-6.59703	0.305479	-21.5957	1.97e-103	1.57e-101
TMCC1	5695.14	1.7956	0.083207	21.58	2.77e-103	2.2e-101
PRKAR2B	561.734	-2.24897	0.104237	-21.5756	3.05e-103	2.41e-101
NHLRC4	174.302	-3.18319	0.147541	-21.575	3.09e-103	2.43e-101
PFKP	28318.9	1.97788	0.0917338	21.561	4.17e-103	3.27e-101
RASD2	826.835	2.9131	0.135138	21.5565	4.6e-103	3.59e-101
RNASET2	13749.1	3.36791	0.156393	21.535	7.33e-103	5.69e-101
SFXN2	1288.88	-2.3803	0.110577	-21.5262	8.85e-103	6.85e-101
RNF149	5328.92	1.32355	0.0615052	21.5192	1.03e-102	7.92e-101
PSMB8	7953.1	1.65327	0.0768629	21.5093	1.27e-102	9.78e-101
ARHGDIB	14582.8	1.68205	0.0782288	21.5017	1.5e-102	1.15e-100
FCER1G	2732.99	2.55796	0.11901	21.4936	1.79e-102	1.36e-100
EPM2A	525.069	-1.39677	0.0650055	-21.4869	2.06e-102	1.56e-100
TNFRSF10B	5814.97	1.52309	0.0709352	21.4716	2.87e-102	2.17e-100
OPHN1	626.791	-1.71725	0.0799863	-21.4693	3.02e-102	2.27e-100
RGS19	884.205	1.74235	0.0811719	21.4649	3.32e-102	2.48e-100
VWF	62168.4	3.0186	0.140658	21.4605	3.64e-102	2.72e-100
TMEM45B	575.49	-3.92999	0.183437	-21.4242	7.95e-102	5.9e-100
NUDT4	3146.1	-1.81775	0.0848506	-21.423	8.16e-102	6.04e-100
SFRP1	3985.94	-5.26671	0.245978	-21.4113	1.05e-101	7.73e-100
CLIC5	2238.56	-3.84471	0.179759	-21.3882	1.72e-101	1.26e-99
DCAF11	4530.77	-1.13361	0.0530135	-21.3835	1.9e-101	1.39e-99
HS3ST2	355.488	4.90788	0.229696	21.3669	2.72e-101	1.97e-99
C13ORF42	4.59246	-5.39231	0.252368	-21.3669	2.72e-101	1.97e-99
TCF21	542.995	-3.51622	0.164641	-21.3569	3.36e-101	2.43e-99
EPB41L5	2336.87	-1.78311	0.083589	-21.3318	5.75e-101	4.14e-99
LDHA	95967.7	1.69462	0.0794801	21.3213	7.2e-101	5.16e-99
NKG7	1667.53	3.51705	0.164968	21.3196	7.48e-101	5.34e-99
PKMYT1	141.55	2.96847	0.139413	21.2927	1.33e-100	9.45e-99
RNF212B	49.531	-4.21249	0.197962	-21.2793	1.77e-100	1.25e-98
CDK18	17562.9	2.38461	0.112071	21.2777	1.83e-100	1.29e-98
IL4R	4330.77	1.4872	0.0699978	21.2464	3.56e-100	2.5e-98
IKBIP	3119.79	1.83313	0.0863383	21.232	4.84e-100	3.39e-98
DNAJC11	2237.87	-1.31393	0.0619219	-21.2192	6.35e-100	4.43e-98
OSCAR	285.016	2.60572	0.122823	21.2153	6.9e-100	4.79e-98
FMNL1	1986.03	2.2635	0.106692	21.2152	6.92e-100	4.79e-98
USP46	1050.27	-1.32117	0.0622767	-21.2146	7e-100	4.83e-98
BTN3A1	4543.59	1.87543	0.0884291	21.2082	8.01e-100	5.51e-98
CYFIP2	16439.4	-2.2605	0.106599	-21.2057	8.47e-100	5.8e-98
LAT2	938.2	2.16744	0.102266	21.1942	1.08e-99	7.37e-98
SPI1	1847.95	2.38446	0.11268	21.1614	2.17e-99	1.47e-97
HLA-A	123836	1.72134	0.0813578	21.1576	2.35e-99	1.59e-97
LILRB2	838.062	2.30676	0.109046	21.154	2.53e-99	1.71e-97
HADH	3663.85	-1.76459	0.0834252	-21.1517	2.66e-99	1.79e-97
AC007906.2	291.812	-3.98773	0.188587	-21.1453	3.05e-99	2.04e-97
C1QB	15047.2	2.94596	0.139385	21.1355	3.76e-99	2.51e-97
NT5C1A	5.77563	-4.23519	0.200409	-21.1327	3.98e-99	2.65e-97
PRMT6	1047.01	-1.28628	0.0608976	-21.1219	5e-99	3.32e-97
CLDN19	902.669	-5.76562	0.273325	-21.0943	8.96e-99	5.92e-97
TBXAS1	1688.43	1.81114	0.0858985	21.0846	1.1e-98	7.25e-97
FCGR1A	485.51	3.11228	0.14762	21.083	1.14e-98	7.48e-97
C1QTNF6	1290.75	2.31354	0.109759	21.0785	1.25e-98	8.2e-97
PYGL	4103.93	2.02166	0.0960375	21.0507	2.25e-98	1.47e-96
PAQR7	1946.72	-1.58243	0.0752787	-21.021	4.21e-98	2.73e-96
SASH3	1429.59	2.49818	0.118889	21.0127	5.02e-98	3.25e-96
PLA2G7	497.999	3.66507	0.174597	20.9916	7.83e-98	5.05e-96
FAM153C	240.037	5.22614	0.249017	20.9871	8.6e-98	5.52e-96
IL12RB1	387.033	2.59639	0.123784	20.9752	1.1e-97	7.07e-96
PDLIM1	10802.5	1.6971	0.0809328	20.9692	1.25e-97	7.99e-96
GNLY	700.804	3.14641	0.150142	20.9562	1.65e-97	1.05e-95
CLEC2D	864.843	2.54877	0.121727	20.9384	2.4e-97	1.52e-95
PTPN13	3364.08	-1.86679	0.0892558	-20.915	3.91e-97	2.47e-95
HLX	1319.08	2.56241	0.122543	20.9103	4.32e-97	2.72e-95
OLFML2A	8755.28	2.69672	0.129017	20.9021	5.13e-97	3.22e-95
PTPRN	350.551	5.37058	0.256987	20.8983	5.55e-97	3.47e-95
PPP1R18	4775.07	1.68399	0.0806216	20.8876	6.95e-97	4.33e-95
CAV1	14810.5	2.24545	0.107508	20.8864	7.12e-97	4.42e-95
LTB4R	720.26	2.55996	0.122607	20.8794	8.25e-97	5.11e-95
KCNJ1	3680.31	-6.32852	0.30313	-20.8772	8.63e-97	5.32e-95
KLHL6	748.407	2.60667	0.124952	20.8614	1.2e-96	7.38e-95
DISC1	698.4	1.64029	0.0787123	20.8391	1.91e-96	1.17e-94
MS4A14	232.426	3.21256	0.154328	20.8163	3.08e-96	1.88e-94
ACAA1	3585.38	-1.60259	0.076995	-20.8142	3.22e-96	1.96e-94
EFHD1	4588.66	-2.62578	0.126239	-20.8001	4.32e-96	2.62e-94
ELMO1	2584.2	1.80249	0.0866772	20.7954	4.76e-96	2.88e-94
PTPN4	1505.46	-1.30323	0.062705	-20.7835	6.1e-96	3.68e-94
KLRD1	388.176	2.30197	0.110774	20.7809	6.45e-96	3.88e-94
ADAM18	110.34	8.21743	0.395508	20.7769	7.01e-96	4.2e-94
APOBEC3G	1638.29	2.34911	0.113069	20.7759	7.15e-96	4.27e-94
RUNX3	1397.29	2.69733	0.12985	20.7726	7.66e-96	4.56e-94
GPSM3	1865.84	1.96098	0.0944238	20.7678	8.46e-96	5.02e-94
HCLS1	4496.93	1.92184	0.0925889	20.7567	1.07e-95	6.31e-94
CDC45	147.753	2.74163	0.132143	20.7474	1.29e-95	7.62e-94
SH3GL3	51.9819	-5.67362	0.27353	-20.7422	1.44e-95	8.46e-94
TUBA3D	681.629	6.51819	0.314312	20.7379	1.58e-95	9.23e-94
PROX1	553.621	-4.34034	0.209363	-20.7311	1.81e-95	1.06e-93
CCND1	45461.9	2.29429	0.110671	20.7307	1.83e-95	1.07e-93
P2RY1	842.739	2.41764	0.116657	20.7244	2.09e-95	1.21e-93
CSF3R	1099.79	2.76537	0.133462	20.7202	2.28e-95	1.32e-93
P4HA1	8820.13	1.70028	0.082205	20.6835	4.88e-95	2.81e-93
HRG	414.291	-7.05821	0.34132	-20.6791	5.34e-95	3.06e-93
C3	104183	3.76017	0.182059	20.6536	9.06e-95	5.18e-93
LY86	712.093	2.49737	0.12111	20.6207	1.79e-94	1.02e-92
WNT9B	97.9054	-4.09443	0.198701	-20.606	2.42e-94	1.38e-92
SLC16A5	878.054	-3.03937	0.147713	-20.5761	4.49e-94	2.54e-92
C1QC	12227.7	2.77293	0.134766	20.5759	4.51e-94	2.55e-92
ABAT	2756.08	-3.04605	0.148158	-20.5595	6.33e-94	3.56e-92
ETV7	520.842	2.68708	0.130804	20.5428	8.93e-94	5.01e-92
CASP1	1656.83	1.74676	0.0850472	20.5387	9.71e-94	5.43e-92
RASSF2	3027.47	2.19259	0.106802	20.5296	1.17e-93	6.53e-92
EZH2	437.521	1.86219	0.0907451	20.521	1.4e-93	7.76e-92
C1ORF162	1749.86	2.3621	0.115124	20.5179	1.49e-93	8.26e-92
TRIM9	933.843	2.85165	0.139022	20.5122	1.67e-93	9.25e-92
CCDC88B	1015.87	2.61127	0.127333	20.5074	1.85e-93	1.02e-91
LZTS1	2493.24	2.41076	0.11769	20.484	2.99e-93	1.64e-91
ITGB2	8678.69	2.40937	0.117657	20.4779	3.39e-93	1.85e-91
ATP8B3	650.742	4.25227	0.207668	20.4763	3.5e-93	1.91e-91
MECOM	3649.75	-2.59525	0.126804	-20.4666	4.28e-93	2.33e-91
KCNK9	254.589	4.56186	0.222895	20.4664	4.29e-93	2.33e-91
C1ORF127	29.457	3.15173	0.154072	20.4562	5.29e-93	2.86e-91
GOLGA7B	283.196	3.87491	0.189436	20.455	5.43e-93	2.93e-91
FAM163A	84.8088	3.21944	0.157393	20.4547	5.45e-93	2.93e-91
AGBL4	59.3024	-2.50625	0.122587	-20.4447	6.69e-93	3.59e-91
RFC2	1562.03	1.11963	0.0547861	20.4364	7.94e-93	4.25e-91
RGS1	6830.95	3.09788	0.151768	20.412	1.31e-92	6.98e-91
UPP2	278.228	-4.32353	0.211883	-20.4053	1.5e-92	7.98e-91
PRF1	1424.83	2.65767	0.130258	20.4032	1.57e-92	8.31e-91
SOST	149.713	-6.80753	0.333668	-20.4021	1.6e-92	8.46e-91
BTN3A2	6961.08	2.0001	0.0981262	20.3829	2.37e-92	1.25e-90
TRPA1	376.106	3.74003	0.183516	20.3799	2.52e-92	1.33e-90
KCNK13	197.344	-2.62676	0.128954	-20.3697	3.1e-92	1.63e-90
NFAM1	898.572	2.13253	0.104707	20.3667	3.3e-92	1.73e-90
ISG20	844.561	2.38146	0.117008	20.3529	4.37e-92	2.28e-90
HTR6	108.516	6.45353	0.317254	20.3418	5.48e-92	2.85e-90
FOXC1	1499.97	-2.17691	0.10702	-20.3411	5.57e-92	2.89e-90
APOBEC3H	106.509	2.92916	0.144041	20.3355	6.23e-92	3.22e-90
ANXA4	41679.6	1.85959	0.0914555	20.3333	6.53e-92	3.37e-90
CPAMD8	850.53	-2.79426	0.137555	-20.3139	9.7e-92	4.99e-90
ABCA4	403.327	-4.69985	0.231364	-20.3137	9.73e-92	4.99e-90
C4ORF47	380.998	2.53179	0.124636	20.3135	9.77e-92	5e-90
ERVMER34-1	163.88	-4.71535	0.232155	-20.3112	1.02e-91	5.22e-90
TMSB10	70478.9	2.16333	0.106608	20.2924	1.5e-91	7.64e-90
UHRF1	261.501	2.751	0.135595	20.2883	1.63e-91	8.27e-90
MS4A7	3406.14	2.397	0.118162	20.2857	1.72e-91	8.71e-90
CD247	649.091	2.60432	0.128403	20.2823	1.84e-91	9.29e-90
GMFG	1993.44	1.87209	0.0924249	20.2553	3.19e-91	1.6e-89
OLFML2B	3731.81	2.71058	0.133841	20.2523	3.39e-91	1.7e-89
N4BP2L1	1325.09	1.34123	0.0662758	20.237	4.62e-91	2.31e-89
BTBD16	198.338	3.59112	0.177534	20.2278	5.57e-91	2.78e-89
FAM219A	2062.91	1.08475	0.0536287	20.2271	5.65e-91	2.81e-89
ARHGAP9	803.622	2.57641	0.127461	20.2133	7.48e-91	3.71e-89
PNP	4672.77	-1.46188	0.0723327	-20.2105	7.91e-91	3.91e-89
LOX	18974.6	4.06727	0.201367	20.1983	1.01e-90	5.01e-89
FCGR1B	90.4224	2.86418	0.141829	20.1946	1.09e-90	5.38e-89
PRDM16	489.668	-3.72741	0.184593	-20.1926	1.14e-90	5.59e-89
PADI1	513.945	5.72498	0.283535	20.1915	1.16e-90	5.7e-89
MCHR1	713.328	5.7539	0.285251	20.1714	1.75e-90	8.54e-89
SIGLEC9	286.258	2.31503	0.114868	20.1537	2.49e-90	1.22e-88
NPHS1	617.56	-5.95445	0.295791	-20.1306	3.98e-90	1.93e-88
GRAMD1A	4021.32	1.33528	0.066354	20.1236	4.59e-90	2.22e-88
AEN	2098.82	1.40684	0.0699198	20.1207	4.86e-90	2.35e-88
GZMH	400.219	3.01077	0.149702	20.1118	5.82e-90	2.81e-88
TMC8	1092.9	2.54791	0.126717	20.1071	6.4e-90	3.08e-88
PTPRO	1158.66	-3.20487	0.159431	-20.102	7.09e-90	3.4e-88
PPP1R3G	525.433	2.1528	0.107102	20.1005	7.31e-90	3.5e-88
SEMA6D	1114.93	-2.94017	0.146286	-20.0987	7.57e-90	3.61e-88
ABHD17C	671.557	-2.04466	0.10177	-20.0909	8.87e-90	4.22e-88
PRAM1	254.62	2.46629	0.122775	20.0879	9.41e-90	4.47e-88
FGD2	817.477	2.49879	0.124448	20.0789	1.13e-89	5.34e-88
LILRB3	209.608	2.47533	0.123406	20.0585	1.7e-89	8.03e-88
CCL18	904.895	5.69897	0.284366	20.041	2.42e-89	1.14e-87
FASLG	157.67	3.50299	0.174873	20.0316	2.92e-89	1.37e-87
LMO3	173.25	-3.48798	0.174214	-20.0212	3.6e-89	1.68e-87
BIN2	957.66	2.02611	0.101201	20.0208	3.63e-89	1.69e-87
ZFHX2	201.999	-1.77318	0.0886967	-19.9915	6.53e-89	3.04e-87
DNAJC5B	80.0701	3.76539	0.188372	19.9891	6.85e-89	3.18e-87
SNX33	6035.66	1.32477	0.0662899	19.9844	7.52e-89	3.48e-87
TROAP	179.711	3.2688	0.163684	19.9702	1e-88	4.62e-87
YPEL4	140.762	2.65709	0.133136	19.9576	1.29e-88	5.93e-87
PRR15	295.175	-3.92057	0.196465	-19.9555	1.34e-88	6.17e-87
PAG1	2788.34	1.7188	0.0861334	19.9551	1.35e-88	6.2e-87
GP2	91.0478	-6.97235	0.350134	-19.9134	3.12e-88	1.42e-86
PLIN2	55177	2.9251	0.146903	19.9118	3.22e-88	1.47e-86
ACADSB	4004.59	-2.02624	0.101818	-19.9006	4.02e-88	1.83e-86
PLCL1	1992.94	-2.64631	0.133035	-19.8918	4.8e-88	2.18e-86
RUFY4	63.2573	5.00724	0.251781	19.8873	5.24e-88	2.37e-86
ARRDC2	4899.9	1.98569	0.0998516	19.8864	5.33e-88	2.41e-86
SH3BP2	9844.8	1.68155	0.0846086	19.8745	6.77e-88	3.05e-86
YBX3	16620.4	1.5367	0.0773291	19.8722	7.08e-88	3.18e-86
CCL5	4175.01	3.263	0.164207	19.8712	7.22e-88	3.24e-86
SLC16A1	5138.22	2.04357	0.102895	19.8607	8.9e-88	3.98e-86
E2F1	368.619	2.21604	0.111727	19.8343	1.5e-87	6.71e-86
CD72	428.801	2.73918	0.138105	19.8341	1.51e-87	6.73e-86
ANXA9	812.578	-1.91378	0.0965632	-19.8189	2.04e-87	9.08e-86
WIPF1	5825.29	1.40385	0.0709223	19.7942	3.34e-87	1.48e-85
TBX21	139.438	2.47397	0.124986	19.794	3.35e-87	1.48e-85
C6ORF223	2962.21	3.49975	0.176858	19.7885	3.74e-87	1.65e-85
SLA2	307.704	2.93535	0.148376	19.7832	4.15e-87	1.83e-85
HOXD8	2337.15	-1.76979	0.0895769	-19.7572	6.95e-87	3.05e-85
ALOX15B	242.268	4.30208	0.217911	19.7424	9.33e-87	4.08e-85
GAL3ST1	8706.36	2.96146	0.150051	19.7364	1.05e-86	4.59e-85
ZNF503	1302.75	-1.91293	0.0969532	-19.7304	1.18e-86	5.15e-85
CCDC181	107.437	-3.11757	0.158046	-19.7257	1.3e-86	5.64e-85
VAV1	802.831	2.31808	0.117552	19.7196	1.46e-86	6.35e-85
CORO1A	3818.54	2.4601	0.124823	19.7087	1.82e-86	7.86e-85
NOS1AP	82.7158	-2.86094	0.145182	-19.7059	1.92e-86	8.28e-85
SCN1B	1075.11	2.01532	0.102289	19.7022	2.07e-86	8.9e-85
LST1	1058.78	2.27963	0.115731	19.6977	2.26e-86	9.7e-85
GZMA	1024.84	3.15112	0.160037	19.6899	2.63e-86	1.13e-84
FERMT3	1732.53	2.12973	0.108177	19.6874	2.77e-86	1.18e-84
CRHBP	404.3	-4.06879	0.206934	-19.6622	4.54e-86	1.94e-84
HCRTR2	4.78289	-5.87639	0.299251	-19.637	7.47e-86	3.18e-84
EYA4	277.553	-3.50646	0.178619	-19.6309	8.42e-86	3.58e-84
FKBP10	12004.8	2.83033	0.144316	19.612	1.22e-85	5.18e-84
EMX1	1206.28	-2.59616	0.132431	-19.6038	1.43e-85	6.06e-84
RNF150	1197.53	-3.15011	0.160717	-19.6004	1.53e-85	6.47e-84
FAM81A	319.473	-2.53992	0.129667	-19.588	1.96e-85	8.25e-84
TNFRSF9	515.638	4.06541	0.207574	19.5853	2.06e-85	8.66e-84
OTOA	47.2006	2.93197	0.149726	19.5823	2.19e-85	9.17e-84
DLL4	5189.27	2.4422	0.124726	19.5806	2.26e-85	9.46e-84
IRF2BPL	2446.22	-1.47105	0.0751475	-19.5755	2.5e-85	1.04e-83
MYO1G	1000.88	2.66259	0.136024	19.5745	2.55e-85	1.06e-83
GBP5	1932.93	3.50108	0.178898	19.5703	2.77e-85	1.15e-83
AIF1L	15469	-3.21036	0.164165	-19.5557	3.69e-85	1.53e-83
MCAM	24882.4	2.08766	0.106764	19.554	3.81e-85	1.58e-83
BTK	601.938	2.19146	0.112287	19.5165	7.94e-85	3.28e-83
GBP2	8189.74	1.99522	0.102243	19.5144	8.29e-85	3.4e-83
KIF18B	170.471	3.24886	0.166558	19.5059	9.79e-85	4.01e-83
TPPP2	12.2775	-4.13267	0.211871	-19.5056	9.84e-85	4.02e-83
SLC7A8	4051.96	-3.57192	0.183159	-19.5017	1.06e-84	4.33e-83
CP	25443.5	4.57774	0.234813	19.4953	1.2e-84	4.9e-83
CASZ1	397.314	-2.05554	0.105445	-19.494	1.23e-84	5.01e-83
CHP2	19.97	-5.27848	0.270954	-19.4811	1.59e-84	6.44e-83
LGI4	5256.87	4.60836	0.236558	19.4808	1.6e-84	6.46e-83
ZAP70	493.539	2.92234	0.150047	19.4762	1.75e-84	7.05e-83
HK3	318.857	2.61112	0.134113	19.4695	1.99e-84	8.02e-83
ZNF425	168.726	-1.2116	0.0622399	-19.4666	2.11e-84	8.47e-83
CAPN12	1630.83	3.17576	0.163194	19.4601	2.4e-84	9.6e-83
EFNA3	267.908	2.42677	0.124874	19.4337	4e-84	1.6e-82
BTG2	10089.3	-2.09389	0.107758	-19.4315	4.18e-84	1.67e-82
TNFAIP8L2	404.025	2.27926	0.117299	19.4313	4.2e-84	1.67e-82
C10ORF10	20735.7	2.28295	0.117509	19.4279	4.48e-84	1.78e-82
ALAD	3819.61	-1.2721	0.0655248	-19.4141	5.87e-84	2.32e-82
INPP5D	2953.45	1.69801	0.0874689	19.4127	6.02e-84	2.38e-82
FBXL8	452.841	1.92671	0.0992636	19.41	6.35e-84	2.5e-82
BAX	2900.44	1.26185	0.0650113	19.4098	6.38e-84	2.51e-82
BARX2	2592.64	2.64767	0.136419	19.4084	6.55e-84	2.57e-82
TMEM178A	343.403	-3.20014	0.164919	-19.4043	7.1e-84	2.78e-82
SUCLG1	6418.99	-1.73807	0.0895955	-19.399	7.86e-84	3.07e-82
CTSW	822.382	3.05223	0.157353	19.3974	8.13e-84	3.17e-82
RFX8	82.2981	3.43518	0.17711	19.3957	8.38e-84	3.26e-82
PATL2	169.203	2.8313	0.145985	19.3944	8.6e-84	3.34e-82
RASSF8	2177.31	-1.52797	0.0788306	-19.383	1.07e-83	4.17e-82
KNG1	7915.9	-7.49424	0.386829	-19.3735	1.29e-83	4.99e-82
JAKMIP1	106.118	3.5589	0.183704	19.373	1.3e-83	5.04e-82
APOBEC3C	3709.15	2.12357	0.109637	19.369	1.41e-83	5.42e-82
TAF1D	3435.11	1.49524	0.0772066	19.3667	1.47e-83	5.66e-82
CARD16	568.621	1.94833	0.100623	19.3627	1.59e-83	6.11e-82
PCK2	4006.08	-2.2832	0.117925	-19.3615	1.63e-83	6.24e-82
PNMA2	4424.73	2.83398	0.1464	19.3578	1.75e-83	6.69e-82
CST7	918.625	3.14846	0.162749	19.3455	2.22e-83	8.48e-82
SLC48A1	2361.15	-1.42062	0.0734353	-19.3452	2.24e-83	8.51e-82
SLC15A2	496.648	-3.09645	0.160069	-19.3444	2.27e-83	8.62e-82
RAB11FIP4	1211.8	-1.9619	0.101486	-19.3317	2.91e-83	1.1e-81
C10ORF99	1007.21	7.28273	0.376748	19.3305	2.98e-83	1.12e-81
KCNN1	197.842	4.30523	0.222719	19.3303	2.99e-83	1.13e-81
EOMES	388.648	3.50233	0.181314	19.3164	3.91e-83	1.47e-81
XPNPEP2	1843.63	-5.37361	0.278243	-19.3126	4.21e-83	1.58e-81
C1QA	12813.4	2.63554	0.136534	19.3032	5.04e-83	1.89e-81
ASS1	14205.9	-2.69976	0.140176	-19.2598	1.17e-82	4.36e-81
EVL	4603.72	1.69504	0.0880342	19.2543	1.3e-82	4.84e-81
PRSS53	186.386	3.54313	0.18406	19.2499	1.42e-82	5.27e-81
RHEBL1	56.4586	1.91058	0.0992734	19.2456	1.54e-82	5.7e-81
ITGAL	2415.63	2.53628	0.132033	19.2095	3.09e-82	1.14e-80
AREL1	2137.2	-1.19131	0.0620426	-19.2015	3.6e-82	1.33e-80
SELPLG	1754.81	2.07574	0.108112	19.1998	3.71e-82	1.37e-80
AICDA	45.0119	4.47334	0.233032	19.1962	3.98e-82	1.47e-80
SQOR	3302.08	1.29335	0.0674125	19.1856	4.89e-82	1.8e-80
MUC3A	1280.09	3.45319	0.180074	19.1765	5.82e-82	2.13e-80
TRIB3	3435.31	3.16578	0.16513	19.1714	6.41e-82	2.35e-80
MTMR10	3927.8	-1.17079	0.0610899	-19.165	7.25e-82	2.65e-80
ARL11	175.143	1.94267	0.101371	19.164	7.4e-82	2.7e-80
HCK	1403.78	2.05915	0.107453	19.1632	7.51e-82	2.73e-80
MRO	529.68	-3.00543	0.156843	-19.1621	7.68e-82	2.79e-80
CCDC186	1842.22	-1.32051	0.0689199	-19.1601	7.97e-82	2.89e-80
CASR	1084.14	-5.50627	0.287602	-19.1454	1.06e-81	3.82e-80
TMEM140	6687.9	1.43829	0.0751396	19.1416	1.14e-81	4.11e-80
IFFO1	1417.25	1.80091	0.094122	19.1338	1.32e-81	4.76e-80
CD37	1620.92	2.16684	0.11327	19.13	1.42e-81	5.12e-80
ZNF44	1108.74	-1.35561	0.0708774	-19.1261	1.53e-81	5.5e-80
ADGRV1	266.605	-2.95666	0.154614	-19.1228	1.63e-81	5.84e-80
MYBL2	386.422	3.43698	0.179735	19.1225	1.64e-81	5.87e-80
CAVIN3	2904.51	2.33044	0.121955	19.109	2.13e-81	7.59e-80
THEMIS2	2161.38	2.07667	0.108682	19.1079	2.17e-81	7.74e-80
DEF6	784.093	2.29628	0.120196	19.1044	2.32e-81	8.25e-80
SFXN3	4930.95	1.24325	0.0650941	19.0993	2.56e-81	9.08e-80
MYOZ2	14.6755	-3.16236	0.165596	-19.0969	2.68e-81	9.5e-80
KCNE3	4846.94	2.12985	0.111546	19.0939	2.84e-81	1e-79
FLRT1	87.8109	-4.12963	0.216282	-19.0937	2.85e-81	1.01e-79
PPP2R2B	217.754	-2.29169	0.120025	-19.0934	2.87e-81	1.01e-79
HLA-G	2257.01	3.86936	0.202789	19.0807	3.65e-81	1.28e-79
MCM10	113.595	2.52063	0.132217	19.0643	5e-81	1.76e-79
GAB3	488.055	1.60999	0.0844888	19.0556	5.9e-81	2.07e-79
SLC5A7	11.3502	-4.38672	0.230257	-19.0514	6.4e-81	2.24e-79
APLN	5779.13	2.48183	0.130349	19.0399	7.97e-81	2.78e-79
PARD3B	1318.99	-1.44033	0.0756628	-19.0361	8.56e-81	2.98e-79
STX4	3334.47	1.19755	0.0629174	19.0337	8.97e-81	3.12e-79
CD8A	2112.08	3.61215	0.189799	19.0315	9.36e-81	3.25e-79
NKAIN1	140.661	3.99059	0.209895	19.0123	1.35e-80	4.68e-79
WAS	1031.69	2.20539	0.116056	19.0029	1.61e-80	5.58e-79
CRACR2A	254.987	2.13658	0.112671	18.963	3.45e-80	1.19e-78
CROT	1201.7	-1.26673	0.0668058	-18.9614	3.55e-80	1.22e-78
TMEM52B	2023.76	-5.0307	0.265388	-18.9561	3.94e-80	1.35e-78
FAM26F	758.534	2.98161	0.15733	18.9514	4.3e-80	1.48e-78
IFI16	6081.68	1.6279	0.0859141	18.948	4.59e-80	1.57e-78
LDHB	31950.9	-1.53622	0.0811404	-18.9328	6.12e-80	2.09e-78
PSTPIP1	440.348	2.80614	0.148232	18.9307	6.38e-80	2.18e-78
CXORF58	5.7289	-1.98643	0.104941	-18.929	6.57e-80	2.24e-78
NAALADL2	514.098	-1.94525	0.1028	-18.9228	7.41e-80	2.52e-78
STK10	3236.95	1.19906	0.0633665	18.9226	7.43e-80	2.52e-78
CGREF1	1669.3	3.06573	0.162044	18.9191	7.94e-80	2.69e-78
KCNE1B	10.0164	-5.17632	0.273613	-18.9184	8.05e-80	2.72e-78
MBOAT4	26.1309	2.38915	0.126385	18.9038	1.06e-79	3.58e-78
DGKZ	4519.84	1.30517	0.0690497	18.9019	1.1e-79	3.7e-78
AURKB	177.01	3.06471	0.162139	18.9017	1.1e-79	3.71e-78
EHF	701.207	-5.33288	0.282363	-18.8866	1.47e-79	4.93e-78
DPP9	4956.11	1.4424	0.0763749	18.8858	1.49e-79	5e-78
PLOD3	7038.13	1.41105	0.0747854	18.868	2.09e-79	6.99e-78
TYRO3	722.211	-2.24432	0.118979	-18.8632	2.29e-79	7.65e-78
PAFAH2	1680.63	-1.05113	0.0557351	-18.8594	2.46e-79	8.2e-78
JAK3	1804.71	2.45878	0.130472	18.8453	3.21e-79	1.07e-77
SLC1A3	1251.38	2.71249	0.14403	18.8328	4.07e-79	1.35e-77
S1PR5	237.044	2.41209	0.128083	18.8322	4.11e-79	1.36e-77
APOBEC3D	402.05	2.03465	0.108045	18.8315	4.17e-79	1.38e-77
SPARC	147157	1.84194	0.097825	18.8289	4.37e-79	1.44e-77
CD2	1317.95	3.03755	0.161336	18.8275	4.49e-79	1.48e-77
ARHGAP24	4721.32	-1.63251	0.0867371	-18.8214	5.05e-79	1.66e-77
LILRA6	127.726	2.53224	0.13455	18.8201	5.17e-79	1.7e-77
MYO9B	5080.64	1.17722	0.0626137	18.8013	7.37e-79	2.42e-77
ZNF683	153.998	3.41232	0.181561	18.7943	8.4e-79	2.75e-77
CD84	1777.76	2.76238	0.147032	18.7877	9.53e-79	3.12e-77
PHYKPL	4232.66	1.63851	0.0872146	18.7872	9.62e-79	3.14e-77
HSPB8	13463.6	2.18864	0.116503	18.7861	9.81e-79	3.2e-77
BATF	202.348	3.05021	0.162373	18.7852	9.99e-79	3.25e-77
IRX1	158.469	-4.54603	0.242037	-18.7824	1.05e-78	3.42e-77
TRPM6	142.083	-3.04517	0.162191	-18.7752	1.21e-78	3.91e-77
PYHIN1	247.659	2.96046	0.157681	18.775	1.21e-78	3.91e-77
TCAF2	680.654	1.6656	0.0887694	18.7633	1.51e-78	4.87e-77
TMEM45A	2607.1	3.51529	0.187391	18.7591	1.63e-78	5.26e-77
APBB1IP	3229.32	2.44024	0.13013	18.7524	1.85e-78	5.95e-77
ACY1	552.127	-2.17324	0.115911	-18.7492	1.97e-78	6.31e-77
CCR5	1119.35	2.90121	0.154754	18.7472	2.04e-78	6.53e-77
CHSY3	315.717	2.21811	0.118321	18.7465	2.07e-78	6.61e-77
C6ORF52	24.9073	-1.87489	0.100044	-18.7407	2.31e-78	7.36e-77
NME8	37.0005	2.80376	0.149692	18.7302	2.81e-78	8.95e-77
DDIT4	15990.7	2.19272	0.117133	18.72	3.4e-78	1.08e-76
C8ORF22	496.85	8.04069	0.429546	18.719	3.46e-78	1.1e-76
TNFSF14	405.526	3.82768	0.20466	18.7026	4.71e-78	1.49e-76
BMP1	3166.81	1.89137	0.101135	18.7015	4.82e-78	1.52e-76
KIF21B	519.065	2.13149	0.114012	18.6953	5.41e-78	1.71e-76
RAG2	4.29862	-4.09943	0.219388	-18.6857	6.47e-78	2.04e-76
FAM167A	406.092	-3.52132	0.188543	-18.6765	7.69e-78	2.42e-76
CAPN11	122.638	3.35044	0.179432	18.6725	8.29e-78	2.6e-76
CXCL9	4576.38	3.59718	0.192688	18.6685	8.94e-78	2.8e-76
MXD3	276.745	2.5889	0.138724	18.6623	1e-77	3.14e-76
GMIP	1146.74	1.62111	0.0868886	18.6573	1.1e-77	3.44e-76
MS4A6A	4489.65	2.25174	0.120771	18.6447	1.4e-77	4.35e-76
CYP27B1	241.594	-3.60877	0.193562	-18.644	1.41e-77	4.4e-76
DCLK3	56.3828	3.32578	0.178408	18.6414	1.48e-77	4.61e-76
TBC1D10C	623.453	2.56543	0.137681	18.6332	1.73e-77	5.37e-76
CDH8	120.577	3.4405	0.184656	18.6319	1.77e-77	5.49e-76
CLEC2B	1081.62	2.32417	0.124761	18.629	1.87e-77	5.79e-76
CXCL10	2041.82	3.35104	0.179955	18.6216	2.15e-77	6.64e-76
CCNA2	351.929	2.24011	0.120304	18.6205	2.19e-77	6.76e-76
MOB3A	4507.11	1.10877	0.0595724	18.6121	2.57e-77	7.9e-76
EHBP1L1	3500.88	1.45257	0.0780499	18.6108	2.62e-77	8.07e-76
TCF24	10.8638	-5.11993	0.275148	-18.6079	2.77e-77	8.51e-76
IFNGR2	6482.92	1.12599	0.0605137	18.6071	2.81e-77	8.62e-76
DIRAS2	1636.4	2.99113	0.16079	18.6027	3.06e-77	9.35e-76
CASP4	3302.21	1.26708	0.0681216	18.6003	3.2e-77	9.76e-76
AVPR1B	208.902	3.72612	0.200352	18.5978	3.35e-77	1.02e-75
ALB	1725.73	-5.07337	0.272997	-18.584	4.33e-77	1.32e-75
ACKR3	5113.6	2.30384	0.124206	18.5485	8.38e-77	2.55e-75
NAV2	2142.42	-1.61819	0.0872432	-18.5481	8.45e-77	2.56e-75
STRA8	147.957	3.32426	0.17924	18.5464	8.72e-77	2.64e-75
TREML1	36.079	2.96802	0.160141	18.5338	1.1e-76	3.33e-75
PLEKHG2	3061.02	1.77003	0.0955553	18.5236	1.33e-76	4.02e-75
RASL11B	381.043	-4.25941	0.230067	-18.5137	1.6e-76	4.82e-75
POLR3B	647.072	-1.22717	0.066306	-18.5076	1.79e-76	5.39e-75
MUC12	156.129	4.3703	0.236257	18.4981	2.14e-76	6.43e-75
AFAP1L2	2083.84	-1.85646	0.100365	-18.497	2.18e-76	6.55e-75
RAB37	748.461	1.92092	0.103876	18.4924	2.38e-76	7.12e-75
MTCL1	2100.71	2.25382	0.121883	18.4918	2.41e-76	7.19e-75
KCNK10	73.4385	-3.34095	0.180674	-18.4915	2.42e-76	7.21e-75
TCAIM	1820.51	-1.07269	0.0580214	-18.4878	2.59e-76	7.71e-75
PTP4A3	3259.2	1.91146	0.1034	18.4861	2.67e-76	7.95e-75
SIRPB2	352.4	2.13588	0.115575	18.4805	2.96e-76	8.8e-75
ACSL4	5994.07	-1.51312	0.0818907	-18.4773	3.14e-76	9.32e-75
NEK6	7092.81	1.97639	0.107003	18.4704	3.57e-76	1.06e-74
KLHL13	977.057	-2.16415	0.117286	-18.452	5.03e-76	1.49e-74
PCDH9	316.836	-3.36086	0.182275	-18.4384	6.46e-76	1.9e-74
SLC25A33	392.115	-1.72594	0.0936218	-18.4352	6.85e-76	2.02e-74
CLEC7A	826.704	2.33396	0.126646	18.429	7.68e-76	2.26e-74
E2F2	116.25	2.36218	0.128234	18.4209	8.94e-76	2.62e-74
ASF1B	389.974	2.17637	0.118154	18.4198	9.11e-76	2.67e-74
NCKAP1L	2911.61	2.30896	0.125367	18.4176	9.5e-76	2.78e-74
ARHGAP30	2097.55	2.03677	0.110613	18.4134	1.02e-75	2.99e-74
SLC5A2	345.092	-4.69828	0.25518	-18.4117	1.06e-75	3.09e-74
ITPRIPL1	143.703	1.78973	0.0972145	18.4101	1.09e-75	3.17e-74
CHRNA1	58.0893	5.35316	0.290796	18.4086	1.12e-75	3.25e-74
UNC13D	843.1	2.19463	0.119299	18.3961	1.41e-75	4.1e-74
CDT1	328.69	2.30084	0.125076	18.3956	1.43e-75	4.13e-74
CALML3	80.345	-5.79715	0.315225	-18.3906	1.56e-75	4.52e-74
KIF14	116.839	2.71682	0.147831	18.3779	1.98e-75	5.7e-74
ERICH4	59.4545	-3.60335	0.19608	-18.377	2.01e-75	5.79e-74
DLX1	51.2739	3.22454	0.175499	18.3735	2.14e-75	6.16e-74
C19ORF67	57.6437	5.18158	0.282076	18.3694	2.31e-75	6.63e-74
C1ORF226	368.925	-2.76477	0.150586	-18.3601	2.74e-75	7.86e-74
PCGF1	867.449	1.05731	0.057622	18.3491	3.35e-75	9.59e-74
HPCAL1	12683	1.85975	0.101373	18.3456	3.58e-75	1.02e-73
IL10RA	2907.25	2.24428	0.122543	18.3142	6.38e-75	1.82e-73
IL16	1400.67	1.87142	0.102203	18.3109	6.77e-75	1.93e-73
RAB7B	347.982	2.0755	0.113349	18.3108	6.79e-75	1.93e-73
RIN3	2211.82	1.43128	0.0782309	18.2956	8.98e-75	2.55e-73
ARRDC5	26.984	3.66719	0.200525	18.2879	1.03e-74	2.93e-73
BBC3	600.543	1.73212	0.0947161	18.2875	1.04e-74	2.94e-73
ITGA5	11984.1	1.9854	0.108569	18.287	1.05e-74	2.97e-73
HVCN1	608.555	1.40608	0.0769138	18.2813	1.17e-74	3.29e-73
LSP1	2957.64	2.28116	0.124813	18.2766	1.27e-74	3.58e-73
PRDX4	5531.6	1.44377	0.0790117	18.2729	1.36e-74	3.83e-73
MPP5	2822.03	-1.40827	0.0770852	-18.269	1.46e-74	4.1e-73
SAMD3	148.916	2.29064	0.1254	18.2667	1.52e-74	4.27e-73
EDDM3A	6.75606	-4.99152	0.2734	-18.2572	1.81e-74	5.07e-73
HLA-DPB1	27594.4	2.0819	0.114067	18.2516	2.01e-74	5.62e-73
SLC17A9	613.947	3.38114	0.185271	18.2498	2.08e-74	5.8e-73
CHST11	2507.42	1.79896	0.0985772	18.2493	2.1e-74	5.84e-73
TRPV5	35.9321	-5.14302	0.281929	-18.2423	2.38e-74	6.63e-73
PPM1K	1540.24	-1.5482	0.0848875	-18.2382	2.57e-74	7.13e-73
CLEC12A	236.213	2.80265	0.153709	18.2335	2.8e-74	7.77e-73
NIPAL1	347.099	-3.25249	0.178484	-18.2228	3.4e-74	9.42e-73
CD244	161.106	2.32055	0.127378	18.2177	3.73e-74	1.03e-72
STAT4	324.706	1.88097	0.103299	18.209	4.38e-74	1.21e-72
PAPPA	664.731	-3.19322	0.175421	-18.2031	4.88e-74	1.34e-72
MPP7	893.015	-2.83785	0.155972	-18.1946	5.7e-74	1.57e-72
SPTB	202.643	-2.66122	0.146286	-18.1919	5.98e-74	1.65e-72
IGLON5	367.484	6.20982	0.34147	18.1856	6.71e-74	1.84e-72
BCL9	1357.82	-1.05821	0.0581913	-18.185	6.79e-74	1.86e-72
GAPDH	239084	1.49364	0.0822272	18.1648	9.81e-74	2.69e-72
HJURP	210.46	2.91858	0.160721	18.1593	1.08e-73	2.96e-72
FCRL6	157.367	2.50552	0.138048	18.1496	1.29e-73	3.53e-72
TEX15	353.201	5.77125	0.318022	18.1473	1.35e-73	3.67e-72
TNNT2	150.672	-4.85166	0.267437	-18.1413	1.5e-73	4.09e-72
DLGAP5	188.028	2.71745	0.149837	18.136	1.66e-73	4.5e-72
PCLAF	307.63	2.23375	0.123187	18.1331	1.75e-73	4.74e-72
EBF2	762.414	2.71242	0.149696	18.1195	2.24e-73	6.06e-72
SLCO1C1	101.64	2.48332	0.137103	18.1127	2.53e-73	6.84e-72
MSC	2288.3	3.13084	0.172888	18.1091	2.7e-73	7.3e-72
C9ORF172	430.983	2.09351	0.115625	18.1061	2.85e-73	7.7e-72
C11ORF21	128.792	2.65355	0.14659	18.1018	3.08e-73	8.31e-72
SREBF2	6169.65	-1.24411	0.0687787	-18.0886	3.92e-73	1.05e-71
AQP2	23901.4	-8.87164	0.490705	-18.0794	4.63e-73	1.24e-71
CPEB3	684.996	-1.39205	0.0770168	-18.0747	5.05e-73	1.35e-71
SCGN	2251.21	4.69509	0.259811	18.0712	5.37e-73	1.44e-71
HAPLN3	592.298	2.42006	0.133918	18.0712	5.37e-73	1.44e-71
INTS6L	708.11	1.75805	0.0973135	18.0659	5.92e-73	1.58e-71
EPCAM	5167.22	-2.86794	0.158783	-18.0621	6.34e-73	1.69e-71
IL21R	321.868	2.61898	0.14502	18.0595	6.65e-73	1.77e-71
CRTAM	163.776	3.04008	0.168393	18.0534	7.42e-73	1.97e-71
CCNE2	99.8781	1.52971	0.0847685	18.0458	8.51e-73	2.26e-71
DOK1	832.155	1.27202	0.0704899	18.0455	8.56e-73	2.27e-71
CYTH4	1444.49	1.97258	0.109329	18.0427	9.01e-73	2.39e-71
GDF6	865.793	3.53204	0.195778	18.0411	9.28e-73	2.45e-71
COL4A6	222.842	-4.37439	0.242488	-18.0396	9.52e-73	2.51e-71
LTB4R2	133.709	2.19736	0.121838	18.0351	1.03e-72	2.73e-71
RASA3	2296.37	1.41599	0.0785455	18.0276	1.18e-72	3.11e-71
RASGRP4	204.078	1.75093	0.0971281	18.027	1.2e-72	3.14e-71
SNX20	574.677	2.47277	0.137179	18.0258	1.22e-72	3.21e-71
NDC80	248.618	2.0613	0.114373	18.0225	1.3e-72	3.4e-71
CXCL11	477.308	3.45606	0.191763	18.0226	1.3e-72	3.4e-71
MRPL33	1679.65	-1.06767	0.0592629	-18.0158	1.47e-72	3.83e-71
HMOX1	16704	2.34999	0.130545	18.0014	1.9e-72	4.96e-71
PEPD	7860.7	-1.85417	0.103029	-17.9965	2.07e-72	5.41e-71
LIN52	634.161	-1.10779	0.0615615	-17.9948	2.14e-72	5.57e-71
TTYH3	15222.9	1.95625	0.108714	17.9944	2.15e-72	5.6e-71
CCSER1	187.963	-2.61257	0.145198	-17.9931	2.21e-72	5.73e-71
DTL	349.1	2.13465	0.118646	17.9918	2.26e-72	5.86e-71
DTX2	797.246	1.33271	0.0740824	17.9896	2.35e-72	6.09e-71
CXCR3	333.901	3.19614	0.177729	17.9832	2.64e-72	6.83e-71
CD276	4250.11	1.22858	0.0683283	17.9805	2.77e-72	7.15e-71
PEG3	444.223	-2.40273	0.133644	-17.9786	2.87e-72	7.39e-71
IL10RB	2738.2	1.0478	0.0582949	17.9742	3.1e-72	7.99e-71
CCL4	926.617	2.66803	0.148498	17.9668	3.55e-72	9.12e-71
MMP25	151.729	2.09076	0.116396	17.9625	3.83e-72	9.84e-71
HELT	4.65353	-5.70528	0.317717	-17.9572	4.22e-72	1.08e-70
EBI3	338.266	2.32842	0.129672	17.9561	4.3e-72	1.1e-70
NEIL3	63.1393	3.07265	0.171126	17.9555	4.35e-72	1.11e-70
SORD	1634.09	-2.18041	0.121451	-17.9529	4.55e-72	1.16e-70
PLXND1	14692.9	1.61547	0.0900124	17.9472	5.05e-72	1.29e-70
DEPTOR	2029.05	-1.55349	0.0865828	-17.9422	5.52e-72	1.4e-70
LPAR5	425.844	2.17151	0.121046	17.9396	5.79e-72	1.47e-70
AL359736.1	1.50222	-3.05406	0.170297	-17.9338	6.43e-72	1.63e-70
LGALS1	15473.3	2.18002	0.121579	17.9309	6.76e-72	1.71e-70
PPFIA4	1731.85	3.16725	0.176703	17.9242	7.64e-72	1.93e-70
ZHX3	4643.78	-1.29291	0.0721867	-17.9106	9.74e-72	2.46e-70
PGGHG	6612.31	3.5929	0.200868	17.8869	1.49e-71	3.76e-70
RNF166	1206.45	1.31228	0.0733671	17.8865	1.5e-71	3.78e-70
AVPR2	205.455	-3.40516	0.190411	-17.8832	1.59e-71	4e-70
IYD	472.657	-4.26492	0.238553	-17.8783	1.74e-71	4.37e-70
ICOS	95.6571	3.34876	0.187393	17.8702	2.01e-71	5.04e-70
HRH2	916.218	3.44537	0.192844	17.8661	2.17e-71	5.42e-70
MATK	323.903	2.27693	0.127493	17.8592	2.45e-71	6.12e-70
DAG1	7014.98	-1.13849	0.0637641	-17.8547	2.66e-71	6.63e-70
ZMYND15	332.528	1.75092	0.0980973	17.8488	2.95e-71	7.36e-70
NCF4	666.98	2.03723	0.114146	17.8475	3.02e-71	7.52e-70
FCHO1	341.415	2.63899	0.147996	17.8314	4.03e-71	1e-69
EFHD2	4100.93	1.47094	0.0825007	17.8295	4.17e-71	1.04e-69
CXCR6	398.312	2.6924	0.151037	17.8261	4.43e-71	1.1e-69
PLEKHN1	179.079	2.49184	0.1398	17.8243	4.58e-71	1.13e-69
CD300C	176.748	2.30455	0.129309	17.8221	4.76e-71	1.18e-69
MAGI2	704.419	-1.61202	0.090462	-17.8199	4.95e-71	1.22e-69
CD6	627.094	2.39083	0.134259	17.8075	6.18e-71	1.52e-69
PDHB	3127.84	-1.15116	0.0646489	-17.8063	6.31e-71	1.55e-69
CAMKK1	904.978	1.47536	0.0828965	17.7977	7.37e-71	1.81e-69
GNRH1	115.634	2.79841	0.157287	17.7918	8.19e-71	2.01e-69
MS4A4E	56.3367	3.06908	0.172512	17.7905	8.37e-71	2.05e-69
PDP2	883.258	-1.55165	0.0872344	-17.7872	8.89e-71	2.17e-69
TGFBR3	3321.97	-1.63011	0.0916635	-17.7836	9.47e-71	2.31e-69
PTH1R	2655.78	-3.23432	0.181885	-17.7822	9.7e-71	2.36e-69
GINS2	344.637	1.92802	0.108458	17.7766	1.07e-70	2.61e-69
C2ORF15	131.638	-1.85941	0.10464	-17.7695	1.22e-70	2.96e-69
UMOD	67358.4	-8.44328	0.475528	-17.7556	1.56e-70	3.79e-69
ABCC3	10484.5	2.33397	0.131474	17.7524	1.65e-70	4e-69
B2M	222671	1.34007	0.0754962	17.7502	1.72e-70	4.16e-69
REEP6	325.324	-2.95281	0.166362	-17.7493	1.75e-70	4.22e-69
SPHK2	805.265	-1.1813	0.0666921	-17.7127	3.35e-70	8.08e-69
CTH	291.531	-1.86051	0.105054	-17.7101	3.51e-70	8.45e-69
CD33	349.904	1.95256	0.11026	17.7088	3.59e-70	8.64e-69
ADAMDEC1	339.836	4.29556	0.242578	17.7079	3.64e-70	8.76e-69
EPGN	6.66764	-4.04389	0.228519	-17.6961	4.5e-70	1.08e-68
DTX1	420.28	-2.45221	0.138745	-17.6742	6.62e-70	1.59e-68
AMZ1	122.297	3.7806	0.213967	17.6691	7.25e-70	1.74e-68
LAT	62.3048	3.377	0.191126	17.6689	7.28e-70	1.74e-68
MAP4K1	570.366	2.40727	0.136258	17.667	7.52e-70	1.8e-68
ATG16L2	1542.52	2.33177	0.131987	17.6667	7.58e-70	1.81e-68
GADL1	32.5151	-4.43883	0.251261	-17.6662	7.63e-70	1.82e-68
FAM19A4	4.13539	-4.47174	0.253133	-17.6656	7.72e-70	1.84e-68
AC009779.3	211.366	2.03326	0.115121	17.662	8.23e-70	1.96e-68
MAP6	360.318	-2.39248	0.135494	-17.6574	8.92e-70	2.12e-68
ANO4	502.877	3.67094	0.207962	17.652	9.83e-70	2.33e-68
SLFN11	3191.97	1.69974	0.0962959	17.6512	9.96e-70	2.36e-68
TMEM131L	1244.3	1.10269	0.0625022	17.6425	1.16e-69	2.75e-68
LOXL2	7009.48	2.70949	0.153608	17.639	1.24e-69	2.92e-68
HPCA	91.3619	2.81516	0.159635	17.635	1.33e-69	3.13e-68
TGFB1	7733.61	1.59914	0.0907115	17.6288	1.48e-69	3.49e-68
SIRPG	255.976	3.39846	0.192827	17.6244	1.6e-69	3.77e-68
CENPU	362.092	1.84669	0.104788	17.6231	1.64e-69	3.85e-68
ASB15	65.0635	-5.5485	0.31485	-17.6227	1.65e-69	3.87e-68
PLCB2	1386.81	2.14583	0.121844	17.6113	2.02e-69	4.73e-68
SORT1	8182.75	-1.52689	0.0867087	-17.6094	2.09e-69	4.89e-68
SERPINA5	3133.33	-4.88654	0.277512	-17.6083	2.13e-69	4.97e-68
GZMB	343.224	2.58967	0.1471	17.6048	2.26e-69	5.28e-68
LHFPL2	3349.34	2.01574	0.114626	17.5853	3.19e-69	7.45e-68
CSNK1E	6018.09	1.1312	0.0643444	17.5804	3.48e-69	8.11e-68
NKD1	114.817	-2.97184	0.169066	-17.578	3.63e-69	8.45e-68
SLAMF8	1137.72	2.73119	0.15543	17.5718	4.05e-69	9.42e-68
MAP4K4	8707.74	1.21552	0.069176	17.5715	4.08e-69	9.46e-68
NCF1	231.638	2.31262	0.131613	17.5713	4.08e-69	9.47e-68
BPHL	1519.7	-1.5899	0.0905164	-17.5648	4.58e-69	1.06e-67
MCM5	2844.88	1.07845	0.0613992	17.5646	4.6e-69	1.06e-67
BRCA2	265.562	1.65851	0.0944363	17.5622	4.8e-69	1.11e-67
FAM217A	8.75569	-2.50932	0.142909	-17.5589	5.08e-69	1.17e-67
TPX2	834.627	2.52703	0.144005	17.5482	6.14e-69	1.41e-67
GPR4	3142.92	1.95368	0.111436	17.5318	8.19e-69	1.88e-67
CTAGE9	35.8546	3.88957	0.221897	17.5288	8.64e-69	1.99e-67
RGS5	126151	2.60313	0.148529	17.526	9.07e-69	2.08e-67
NCAPG	240.505	2.38016	0.135843	17.5215	9.83e-69	2.25e-67
DARS	11146.2	1.0616	0.0605909	17.5207	9.96e-69	2.28e-67
AGXT	195.438	-3.61586	0.206421	-17.517	1.06e-68	2.43e-67
HAPLN1	1009.85	3.55226	0.202888	17.5085	1.23e-68	2.82e-67
USP53	2324.59	-1.44196	0.0823621	-17.5076	1.25e-68	2.86e-67
NLRC4	250.861	1.7575	0.100525	17.4833	1.92e-68	4.38e-67
QRFPR	749.884	2.93295	0.167776	17.4814	1.99e-68	4.52e-67
IFNG	47.2403	4.49485	0.257179	17.4775	2.12e-68	4.83e-67
IFNAR2	1433.02	1.11428	0.0637727	17.4727	2.31e-68	5.25e-67
H1F0	8777.11	-1.89082	0.108229	-17.4706	2.4e-68	5.44e-67
NAPEPLD	1835.55	-1.20759	0.069127	-17.4691	2.46e-68	5.58e-67
OMA1	844.086	-1.00801	0.0577109	-17.4665	2.58e-68	5.83e-67
CHFR	1337.1	1.12863	0.0646239	17.4647	2.66e-68	6.01e-67
LDLRAD3	1221.14	1.48935	0.085327	17.4547	3.17e-68	7.16e-67
CD8B	408.339	3.41827	0.195865	17.4522	3.31e-68	7.47e-67
TNFSF13B	920.278	2.51852	0.144412	17.4398	4.11e-68	9.26e-67
PARP15	175.403	2.65914	0.152482	17.4391	4.17e-68	9.37e-67
SIGLEC1	1351.52	2.54794	0.146106	17.439	4.18e-68	9.37e-67
PLEKHO1	2974.06	1.81127	0.103873	17.4374	4.29e-68	9.62e-67
LZTS3	1393.46	-2.28269	0.130949	-17.4319	4.73e-68	1.06e-66
CD200	2303.31	1.67631	0.0961842	17.4282	5.04e-68	1.13e-66
SLC14A1	1086.09	-3.01404	0.172981	-17.4242	5.41e-68	1.21e-66
SLC47A2	574.371	-3.90861	0.22433	-17.4235	5.47e-68	1.22e-66
CDKN2C	1403.89	1.56165	0.0896501	17.4194	5.88e-68	1.31e-66
MUC15	678.708	-7.29678	0.418974	-17.4158	6.26e-68	1.39e-66
ACAD8	1658.75	-1.08786	0.0624713	-17.4138	6.48e-68	1.44e-66
OR51E1	473.457	2.50895	0.144085	17.413	6.58e-68	1.46e-66
NOD2	275.803	2.46142	0.141501	17.395	9e-68	1.99e-66
ELOVL2	276.342	3.13243	0.180126	17.3902	9.79e-68	2.17e-66
SH2D2A	349.636	2.76592	0.159142	17.3802	1.17e-67	2.58e-66
CD86	982.426	2.14799	0.123591	17.3799	1.17e-67	2.59e-66
CENPK	155.244	1.90902	0.109843	17.3796	1.18e-67	2.6e-66
LMBR1L	1810	1.41347	0.08133	17.3794	1.18e-67	2.6e-66
CST9	2.81847	-5.52535	0.317941	-17.3785	1.2e-67	2.64e-66
CD7	472.726	2.78136	0.160058	17.3772	1.23e-67	2.7e-66
GUCA2B	102.6	5.82432	0.33518	17.3767	1.24e-67	2.72e-66
LAG3	604.321	3.5809	0.20609	17.3754	1.27e-67	2.78e-66
C5ORF58	27.6496	2.87866	0.165687	17.3741	1.3e-67	2.84e-66
CAB39L	1095.19	-1.65267	0.0951299	-17.3728	1.33e-67	2.9e-66
MEIOC	36.7799	-1.76427	0.101563	-17.3712	1.36e-67	2.98e-66
AP000781.2	16.2784	3.09394	0.178113	17.3707	1.38e-67	3e-66
PDILT	4.3161	-3.14067	0.180817	-17.3693	1.41e-67	3.07e-66
YEATS2	3289.15	1.09384	0.0629817	17.3676	1.45e-67	3.16e-66
VSIG8	27.6437	-2.88795	0.166297	-17.3662	1.49e-67	3.23e-66
ABCB6	626.578	1.78192	0.102623	17.3638	1.55e-67	3.36e-66
TNFRSF18	87.3338	2.96434	0.170835	17.352	1.9e-67	4.12e-66
NCR1	29.6853	2.574	0.148342	17.3517	1.91e-67	4.14e-66
CACNA2D3	166.211	-2.09433	0.120705	-17.3508	1.94e-67	4.2e-66
CSTA	211.557	2.35647	0.135905	17.3392	2.38e-67	5.14e-66
EMP3	3625.71	1.73319	0.099968	17.3374	2.45e-67	5.29e-66
SLC24A4	86.0835	1.69946	0.0980324	17.3357	2.53e-67	5.44e-66
FMNL3	5392.01	1.27647	0.0736464	17.3324	2.68e-67	5.76e-66
CDH4	1625.21	4.08229	0.235552	17.3308	2.76e-67	5.92e-66
UBASH3A	176.559	2.79849	0.161513	17.3267	2.96e-67	6.34e-66
AMPH	125.03	-3.17167	0.183052	-17.3265	2.97e-67	6.35e-66
ASPHD1	713.838	2.6885	0.155168	17.3264	2.97e-67	6.36e-66
RIMKLA	1758.52	2.33832	0.134977	17.3239	3.11e-67	6.64e-66
TEX11	339.311	4.2406	0.245012	17.3077	4.11e-67	8.78e-66
FXYD5	4862.85	1.79921	0.103963	17.3063	4.21e-67	8.98e-66
FFAR4	99.8141	2.76915	0.160069	17.2998	4.72e-67	1e-65
GSG1L2	162.592	9.58108	0.553871	17.2984	4.84e-67	1.03e-65
TP73	86.2643	3.06117	0.176968	17.2979	4.88e-67	1.04e-65
TFAP2B	315.06	-5.88607	0.340588	-17.2821	6.42e-67	1.36e-65
SLC22A8	2583.82	-6.10672	0.353772	-17.2617	9.13e-67	1.94e-65
AOAH	1230.58	2.18173	0.126451	17.2536	1.05e-66	2.22e-65
CD4	5668.29	1.80621	0.104691	17.2528	1.07e-66	2.25e-65
PPP1R3C	4048.42	1.97184	0.114303	17.251	1.1e-66	2.32e-65
KSR1	6384.74	1.92431	0.111552	17.2505	1.11e-66	2.34e-65
SPINK13	369.358	4.65328	0.269858	17.2434	1.25e-66	2.64e-65
HLA-DQB1	18564.9	2.31438	0.134237	17.241	1.31e-66	2.75e-65
FHOD1	2098.31	1.28482	0.0745247	17.2402	1.33e-66	2.79e-65
ADGRE1	222.171	2.73884	0.158895	17.2367	1.41e-66	2.96e-65
CD27	545.957	3.32973	0.193201	17.2345	1.46e-66	3.07e-65
FCGR2A	3074.06	1.88122	0.10916	17.2337	1.48e-66	3.11e-65
MYO6	6847.75	-1.2545	0.0728045	-17.2311	1.55e-66	3.25e-65
HPD	2422.71	-4.84014	0.280901	-17.2308	1.56e-66	3.26e-65
ZNF469	313.478	2.07177	0.120268	17.2262	1.69e-66	3.53e-65
IQGAP3	522.64	2.5072	0.145554	17.2253	1.72e-66	3.58e-65
PREX1	5488.24	1.3567	0.0787716	17.2232	1.78e-66	3.71e-65
GPC3	1445.96	-3.67196	0.213204	-17.2228	1.79e-66	3.73e-65
HOMER1	510.633	-2.1989	0.127738	-17.2141	2.08e-66	4.33e-65
UCN	57.2361	2.63385	0.153034	17.2108	2.2e-66	4.58e-65
MILR1	282.404	1.98849	0.115563	17.207	2.35e-66	4.87e-65
GATA3	1025.05	-3.22054	0.187198	-17.2039	2.48e-66	5.14e-65
CDON	1637.34	2.23226	0.129764	17.2024	2.55e-66	5.26e-65
PCSK6	5354.24	2.98857	0.173834	17.1921	3.04e-66	6.28e-65
HLA-C	105317	1.36009	0.0791385	17.1862	3.37e-66	6.95e-65
RNF43	428.69	-2.56482	0.149314	-17.1773	3.93e-66	8.09e-65
PLEK	2095.57	2.25975	0.131627	17.1679	4.62e-66	9.51e-65
CD3D	595.112	2.90748	0.16939	17.1645	4.9e-66	1.01e-64
CHIT1	888.855	5.06419	0.29514	17.1586	5.42e-66	1.11e-64
CORO7	798.245	1.56632	0.0913001	17.1558	5.69e-66	1.17e-64
CLEC4A	227.29	1.69256	0.0986675	17.1542	5.85e-66	1.2e-64
TGFBI	93042.9	4.15586	0.242293	17.1522	6.05e-66	1.24e-64
GPRIN1	312.277	2.20248	0.128408	17.1522	6.05e-66	1.24e-64
ERO1A	7534.98	1.489	0.0868225	17.1499	6.29e-66	1.28e-64
INO80E	2676.26	1.24446	0.072584	17.1451	6.84e-66	1.4e-64
EMILIN2	1265.25	1.68993	0.0985996	17.1393	7.56e-66	1.54e-64
CD96	670.342	2.48367	0.144939	17.1359	8e-66	1.63e-64
AMFR	9316.13	-1.39154	0.0812069	-17.1358	8.03e-66	1.63e-64
KLHL8	1661.67	-1.00545	0.0586791	-17.1347	8.17e-66	1.66e-64
CYGB	2568.79	2.0477	0.119572	17.1252	9.63e-66	1.95e-64
TFR2	174.451	4.05301	0.236709	17.1223	1.01e-65	2.05e-64
SLFN12L	131.461	2.5897	0.151271	17.1196	1.06e-65	2.15e-64
ST6GAL1	10377.4	-2.16782	0.126634	-17.1188	1.08e-65	2.17e-64
SHBG	34.8869	-2.3413	0.136924	-17.0993	1.5e-65	3.03e-64
PSORS1C2	23.3472	3.76989	0.220564	17.0921	1.7e-65	3.43e-64
TNNI1	146.187	-4.06287	0.237728	-17.0904	1.75e-65	3.53e-64
SLC25A25	1287.02	-1.8751	0.10972	-17.0899	1.76e-65	3.55e-64
SERPINH1	13730.5	1.58342	0.0926588	17.0887	1.8e-65	3.62e-64
CSF2RA	733.402	1.93817	0.113435	17.0862	1.88e-65	3.78e-64
SYNJ2BP	3304.24	-1.27461	0.0746155	-17.0824	2.01e-65	4.03e-64
FAM222A	298.899	-2.71421	0.158925	-17.0786	2.14e-65	4.29e-64
ANXA2R	246.544	2.0423	0.119582	17.0786	2.14e-65	4.29e-64
GM2A	6869.85	1.37333	0.0804211	17.0768	2.21e-65	4.42e-64
POMGNT2	1018.24	-1.11478	0.0653066	-17.07	2.48e-65	4.96e-64
DIO1	585.949	-4.77483	0.279743	-17.0686	2.54e-65	5.07e-64
BRCC3	917.597	-1.09393	0.0640902	-17.0685	2.55e-65	5.08e-64
DOCK2	2040.86	2.23588	0.131008	17.0667	2.63e-65	5.23e-64
ENTPD3	41.9739	-3.37824	0.197956	-17.0656	2.68e-65	5.32e-64
UBD	1456.97	3.17497	0.186051	17.065	2.7e-65	5.37e-64
TKFC	2933.78	-1.21976	0.0714793	-17.0645	2.73e-65	5.41e-64
FAM49A	1133.16	1.56708	0.0918395	17.0633	2.78e-65	5.52e-64
ADK	1142.3	-1.14961	0.0673891	-17.0592	2.98e-65	5.91e-64
CENPM	171.501	2.21504	0.129858	17.0574	3.08e-65	6.09e-64
FMO5	719.847	-2.47885	0.145324	-17.0574	3.08e-65	6.09e-64
SLC15A3	2508.22	1.67305	0.0982011	17.037	4.36e-65	8.61e-64
MAGI3	910.041	-1.86772	0.109645	-17.0342	4.58e-65	9.02e-64
BID	1461.77	1.12127	0.0658472	17.0284	5.06e-65	9.96e-64
BAZ1A	1992.35	1.18266	0.0694636	17.0256	5.31e-65	1.04e-63
DEGS2	397.927	-2.96353	0.174098	-17.0222	5.62e-65	1.1e-63
CD160	71.2999	1.77848	0.104506	17.018	6.04e-65	1.18e-63
GTSE1	201.89	2.3614	0.138889	17.0021	7.92e-65	1.55e-63
MICALL2	1573.33	2.08533	0.122665	17.0002	8.18e-65	1.6e-63
HLA-E	80020.1	1.07493	0.0632383	16.9981	8.48e-65	1.66e-63
PDIA5	4102.95	1.77425	0.104422	16.9911	9.56e-65	1.87e-63
SUSD4	524.57	-3.67787	0.216476	-16.9897	9.79e-65	1.91e-63
AC083902.2	74.5249	-6.71357	0.395238	-16.9862	1.04e-64	2.03e-63
ASPM	364.513	2.61745	0.154179	16.9767	1.22e-64	2.38e-63
SCG2	446.493	3.93325	0.231688	16.9765	1.23e-64	2.38e-63
CDC25C	74.3806	2.75415	0.162367	16.9625	1.56e-64	3.02e-63
CLDN14	140.093	-2.93597	0.173091	-16.962	1.57e-64	3.04e-63
MYDGF	5058.09	1.27359	0.0751098	16.9564	1.73e-64	3.34e-63
SLC11A1	742.249	2.4097	0.142218	16.9437	2.14e-64	4.14e-63
CASP5	24.8599	2.97214	0.175428	16.9422	2.2e-64	4.25e-63
SELENBP1	2772.2	-1.70007	0.100363	-16.9391	2.32e-64	4.47e-63
FBXO17	6627.43	1.56195	0.0922277	16.9358	2.45e-64	4.72e-63
CCDC127	2467.78	1.06145	0.0627063	16.9274	2.83e-64	5.45e-63
ACLY	24621.5	1.36028	0.0803626	16.9268	2.85e-64	5.49e-63
SKA3	129.382	2.09134	0.123572	16.9241	2.99e-64	5.75e-63
ATP2B2	887.461	3.41728	0.201929	16.9232	3.03e-64	5.82e-63
KCNE4	2072.13	2.0645	0.122014	16.9202	3.19e-64	6.12e-63
BEST1	433.422	1.90463	0.11258	16.9181	3.31e-64	6.33e-63
2025-09-01	752.495	1.85954	0.110031	16.9001	4.49e-64	8.58e-63
TSPAN6	3527.18	-1.2472	0.0738068	-16.8982	4.64e-64	8.86e-63
NT5DC3	2478.46	2.28406	0.13521	16.8926	5.1e-64	9.73e-63
SCGB3A2	38.5701	6.1484	0.364185	16.8826	6.04e-64	1.15e-62
ADA	745.611	2.26156	0.133959	16.8825	6.05e-64	1.15e-62
BTN3A3	3094.18	1.45786	0.0863746	16.8783	6.5e-64	1.23e-62
TNIP3	85.7484	3.74544	0.221921	16.8773	6.61e-64	1.25e-62
ERBB2	9386.27	-1.46073	0.0866154	-16.8646	8.2e-64	1.55e-62
DOK2	579.575	1.90126	0.112921	16.8371	1.31e-63	2.47e-62
HAMP	91.8645	3.80643	0.226101	16.835	1.35e-63	2.55e-62
SLC27A3	2067.27	1.52204	0.0904409	16.8291	1.49e-63	2.82e-62
ARHGAP11B	139.435	1.85881	0.11046	16.8279	1.52e-63	2.87e-62
NYAP1	31.9468	-2.58318	0.153525	-16.8259	1.58e-63	2.97e-62
ZBP1	147.698	2.87846	0.17111	16.8223	1.67e-63	3.15e-62
MARVELD2	956.861	-2.38986	0.142072	-16.8214	1.7e-63	3.19e-62
SCCPDH	3633.74	-1.32326	0.0786655	-16.8213	1.7e-63	3.19e-62
SUOX	2493.7	-1.05089	0.0625339	-16.8052	2.24e-63	4.19e-62
SCARF1	1842.84	1.54145	0.0917547	16.7997	2.45e-63	4.59e-62
KIF4A	294.414	2.23557	0.133074	16.7995	2.46e-63	4.6e-62
GZMK	948.178	3.35552	0.199787	16.7955	2.63e-63	4.92e-62
CEL	120.125	-3.72202	0.221689	-16.7894	2.92e-63	5.45e-62
IDI1	1998.87	-1.02636	0.0611448	-16.7858	3.1e-63	5.78e-62
IL18BP	1964.21	1.54404	0.0919918	16.7846	3.17e-63	5.89e-62
P4HB	59926.5	1.43236	0.0853625	16.7797	3.44e-63	6.39e-62
2025-03-04	85.4758	2.79641	0.166681	16.777	3.59e-63	6.68e-62
LRRK1	1989.98	1.64776	0.0982202	16.7762	3.65e-63	6.77e-62
STRA6	200.723	-4.0258	0.239984	-16.7753	3.7e-63	6.86e-62
BATF3	217.996	2.14132	0.127757	16.7609	4.71e-63	8.73e-62
CD53	3630.29	1.8185	0.108579	16.7481	5.84e-63	1.08e-61
PLK1	317.649	2.40762	0.143812	16.7414	6.54e-63	1.21e-61
TOM1L2	4212.32	-1.04614	0.0624941	-16.7399	6.71e-63	1.24e-61
PTGDR	93.4939	2.20209	0.131609	16.732	7.66e-63	1.41e-61
HSD3B7	4371.84	2.2661	0.135479	16.7266	8.39e-63	1.54e-61
SIRPA	12489	1.55725	0.0931617	16.7156	1.01e-62	1.86e-61
RPS2	42847.6	1.50089	0.0897941	16.7148	1.02e-62	1.88e-61
KIAA1522	4335.67	-1.39204	0.0832983	-16.7115	1.08e-62	1.98e-61
SLC10A6	68.4328	2.59104	0.155049	16.7112	1.09e-62	1.99e-61
RTEL1-TNFRSF6B	202.024	2.48209	0.148593	16.7039	1.23e-62	2.25e-61
GFI1	160.791	2.47997	0.1485	16.7001	1.31e-62	2.39e-61
SH2B3	5347.06	1.29652	0.0776409	16.699	1.33e-62	2.44e-61
TNFRSF1B	4547.24	1.44661	0.0866741	16.6902	1.54e-62	2.82e-61
COX4I2	719.971	2.87615	0.172352	16.6876	1.61e-62	2.94e-61
FAM57A	1632.17	1.60888	0.0964453	16.6818	1.78e-62	3.24e-61
SLC2A1	16738	2.01176	0.120598	16.6816	1.78e-62	3.25e-61
RAET1E	57.0323	-1.91196	0.114674	-16.673	2.06e-62	3.75e-61
HECW1	244.403	-3.71612	0.222977	-16.6659	2.32e-62	4.21e-61
PTTG1	413.919	2.40211	0.144216	16.6563	2.72e-62	4.94e-61
KLRK1	49.5152	3.38953	0.203509	16.6555	2.76e-62	5.01e-61
GIT2	3644.46	1.29627	0.0778908	16.6422	3.45e-62	6.24e-61
C2ORF71	13.6449	-5.8329	0.350515	-16.6409	3.52e-62	6.37e-61
ARHGAP15	868.459	1.61263	0.0969295	16.6372	3.75e-62	6.78e-61
KLRG2	104.357	-5.05471	0.303821	-16.6371	3.75e-62	6.78e-61
HES4	543.881	2.32901	0.140028	16.6325	4.05e-62	7.31e-61
LIG1	1570.69	1.05335	0.0633464	16.6284	4.34e-62	7.82e-61
ARHGAP45	2594.07	1.51747	0.0913088	16.619	5.07e-62	9.14e-61
ENOX1	140.622	-1.93537	0.116477	-16.6159	5.35e-62	9.62e-61
BUB1	340.294	2.41974	0.145666	16.6115	5.75e-62	1.03e-60
KIAA0895L	1547.96	2.07549	0.124947	16.611	5.8e-62	1.04e-60
GPR22	7.68642	-3.76053	0.226451	-16.6064	6.26e-62	1.12e-60
PTCRA	14.1509	2.95696	0.178127	16.6003	6.93e-62	1.24e-60
ADAMTS14	193.508	3.42366	0.206257	16.599	7.09e-62	1.27e-60
CD3E	1691.97	2.6784	0.161362	16.5987	7.12e-62	1.27e-60
LRBA	5749.58	-1.23718	0.0745756	-16.5896	8.29e-62	1.48e-60
NICN1	988.878	-1.06619	0.064277	-16.5874	8.59e-62	1.53e-60
SLC25A35	327.582	-1.55786	0.0939721	-16.5779	1.01e-61	1.79e-60
RAB24	818.335	1.69134	0.102062	16.5717	1.12e-61	1.99e-60
RIMBP2	75.3851	-3.48014	0.210093	-16.5647	1.25e-61	2.23e-60
CAPN15	2979.68	1.328	0.0801753	16.5637	1.28e-61	2.27e-60
TBX15	341.6	3.03539	0.183258	16.5635	1.28e-61	2.27e-60
MELK	213.996	2.39062	0.144351	16.5612	1.33e-61	2.36e-60
PPP1R13L	2850.17	1.62015	0.0978695	16.5542	1.49e-61	2.64e-60
MLC1	57.4089	2.22616	0.134481	16.5537	1.51e-61	2.66e-60
SEMA6A	6307.15	1.92006	0.116012	16.5506	1.59e-61	2.8e-60
TMC1	24.8632	-2.24401	0.135591	-16.5499	1.6e-61	2.83e-60
COL4A4	2048.38	-2.16466	0.1308	-16.5493	1.62e-61	2.85e-60
PDE1A	2320.29	-2.79126	0.168728	-16.5429	1.8e-61	3.17e-60
COL26A1	117.246	-4.63158	0.280028	-16.5397	1.9e-61	3.34e-60
AL590560.1	3.66211	-4.07674	0.246519	-16.5372	1.98e-61	3.48e-60
BTN2A2	1573.26	1.18273	0.071523	16.5364	2.01e-61	3.52e-60
SLAMF7	1185.96	2.83549	0.171632	16.5207	2.6e-61	4.56e-60
SLC12A5	72.1256	2.4248	0.14686	16.511	3.06e-61	5.35e-60
SPN	1178.33	2.14247	0.12977	16.5098	3.12e-61	5.46e-60
RACK1	92056.2	1.2322	0.0746513	16.506	3.32e-61	5.81e-60
GPR19	31.8824	2.23839	0.135673	16.4985	3.76e-61	6.57e-60
APOBEC3F	468.448	1.12026	0.0679013	16.4984	3.77e-61	6.57e-60
CXORF36	3838.6	1.89867	0.115133	16.4912	4.25e-61	7.4e-60
DPEP1	2349.22	-4.35439	0.264077	-16.4891	4.4e-61	7.65e-60
LPXN	1324.31	1.33162	0.080766	16.4873	4.52e-61	7.86e-60
CAMK1D	1684.37	1.2718	0.0771702	16.4804	5.07e-61	8.81e-60
DNAJB13	210.565	3.72296	0.225922	16.4789	5.2e-61	9.02e-60
B4GALNT1	937.415	4.0975	0.248678	16.4771	5.36e-61	9.29e-60
SAMD14	477.998	1.63459	0.0992068	16.4766	5.4e-61	9.36e-60
HLA-DQA1	15196.4	2.21231	0.134275	16.4759	5.47e-61	9.46e-60
BIRC3	9972.96	2.30433	0.139868	16.475	5.55e-61	9.59e-60
FOXM1	610.88	2.45548	0.149056	16.4735	5.69e-61	9.82e-60
SLC26A4	233.907	-3.25935	0.197869	-16.4723	5.8e-61	1e-59
EIF4EBP1	2486.44	2.15478	0.130848	16.4678	6.25e-61	1.08e-59
SGPP1	2230.59	-1.28116	0.0778073	-16.4658	6.46e-61	1.11e-59
SPC24	219.602	2.32888	0.141439	16.4655	6.49e-61	1.12e-59
FKBP11	1433.98	1.99024	0.120909	16.4606	7.04e-61	1.21e-59
TMEM44	1287.43	1.83036	0.111211	16.4584	7.3e-61	1.25e-59
IKZF1	1435.23	2.06821	0.125787	16.4421	9.55e-61	1.64e-59
TIGIT	386.455	2.90048	0.176504	16.4329	1.11e-60	1.9e-59
SH3BP1	700.111	1.67453	0.101908	16.4318	1.13e-60	1.94e-59
TESPA1	278.714	2.41036	0.14677	16.4226	1.32e-60	2.25e-59
NRK	470.338	-4.77609	0.290926	-16.4168	1.45e-60	2.48e-59
LIMD2	1300.76	2.03614	0.124285	16.3828	2.54e-60	4.33e-59
KIFC1	322.114	1.97505	0.12059	16.3783	2.73e-60	4.67e-59
NAT8L	588.643	-4.55769	0.278314	-16.376	2.84e-60	4.83e-59
SLAMF6	529.32	2.53911	0.155063	16.3746	2.9e-60	4.94e-59
FDX1	1669.54	-1.12199	0.0685217	-16.3742	2.92e-60	4.97e-59
CKLF	371.201	1.10888	0.0677659	16.3634	3.49e-60	5.93e-59
CDH16	21565.8	-2.34832	0.143566	-16.357	3.87e-60	6.57e-59
RALGDS	3506.29	1.14012	0.0697661	16.342	4.96e-60	8.4e-59
CTSS	9267.59	1.94102	0.118783	16.3409	5.05e-60	8.55e-59
PCED1B	540.263	1.71655	0.105085	16.3349	5.58e-60	9.43e-59
MEFV	111.89	2.21508	0.135616	16.3335	5.7e-60	9.63e-59
SNRPN	4226.86	-1.19425	0.0731185	-16.3331	5.74e-60	9.68e-59
AKIRIN1	2807.54	-1.08737	0.066576	-16.3328	5.77e-60	9.72e-59
PILRA	689.927	1.66422	0.101941	16.3254	6.51e-60	1.1e-58
RAD54L	159.454	2.45344	0.150306	16.323	6.77e-60	1.14e-58
TICRR	109.478	2.29943	0.140911	16.3184	7.31e-60	1.23e-58
FPR3	2032.27	2.20049	0.134891	16.3131	7.96e-60	1.34e-58
C17ORF53	121.98	1.54718	0.094889	16.3052	9.07e-60	1.52e-58
COL4A1	76125.3	1.88614	0.11569	16.3035	9.33e-60	1.56e-58
S100A2	826.085	-3.43691	0.210856	-16.2998	9.9e-60	1.66e-58
EVI2B	1431.5	1.96206	0.120451	16.2893	1.18e-59	1.97e-58
OPN4	19.2286	5.46747	0.335739	16.2849	1.26e-59	2.11e-58
ZNF488	34.2107	-3.50916	0.215525	-16.282	1.33e-59	2.21e-58
C17ORF62	3582.1	1.01043	0.0620625	16.2809	1.35e-59	2.25e-58
P2RY8	1781.74	1.8489	0.113578	16.2786	1.4e-59	2.33e-58
CLDN10	2256.98	-2.29062	0.140739	-16.2757	1.47e-59	2.45e-58
SERPINB9	1970.54	1.36062	0.0836023	16.2749	1.49e-59	2.48e-58
SMPDL3A	5806.47	1.7984	0.110582	16.263	1.81e-59	3e-58
SUCLG2	4706.89	-1.28232	0.0788635	-16.2601	1.9e-59	3.14e-58
RASSF5	1704.26	1.71912	0.105748	16.2568	2e-59	3.31e-58
LRRC25	1052.37	2.31871	0.14272	16.2466	2.36e-59	3.91e-58
TOP2A	1292.38	2.31916	0.142752	16.246	2.38e-59	3.94e-58
CDHR1	1592.84	4.22861	0.26031	16.2445	2.44e-59	4.04e-58
RASSF4	10962.3	1.70484	0.104967	16.2416	2.56e-59	4.23e-58
CCM2	3003.45	1.14969	0.0707869	16.2415	2.56e-59	4.23e-58
APOL5	12.5872	3.99604	0.246143	16.2347	2.87e-59	4.72e-58
PIEZO2	1771.07	2.14161	0.131916	16.2347	2.87e-59	4.72e-58
RNF175	101.821	2.39663	0.147662	16.2305	3.07e-59	5.05e-58
MTFP1	786.784	1.66208	0.102439	16.225	3.36e-59	5.52e-58
GABRE	1504.67	2.9509	0.181887	16.2238	3.42e-59	5.62e-58
NUAK2	1883.61	-2.0995	0.129444	-16.2193	3.68e-59	6.04e-58
SLC35G2	627.726	1.42802	0.088046	16.219	3.7e-59	6.07e-58
CA8	347.919	-3.28703	0.202702	-16.216	3.88e-59	6.36e-58
VSIR	4764.29	1.2117	0.0747314	16.2141	4.01e-59	6.55e-58
EME1	88.5743	2.11358	0.130368	16.2124	4.12e-59	6.73e-58
SEMG2	12.9697	-7.56152	0.466538	-16.2077	4.45e-59	7.26e-58
E2F8	114.657	2.6488	0.163503	16.2003	5.02e-59	8.19e-58
CD74	244498	1.77552	0.10962	16.197	5.3e-59	8.63e-58
CDC6	291.473	2.00481	0.123862	16.1858	6.35e-59	1.03e-57
TSPAN32	126.299	2.02385	0.12511	16.1765	7.38e-59	1.2e-57
SIRPB1	358.142	2.68868	0.166221	16.1753	7.53e-59	1.22e-57
MMP9	1407.13	3.80327	0.235219	16.1691	8.33e-59	1.35e-57
CLK4	2185.51	1.4872	0.0921012	16.1474	1.18e-58	1.92e-57
SPTBN2	2815.5	-4.34586	0.269172	-16.1453	1.23e-58	1.99e-57
MMP11	1031.96	2.05708	0.127546	16.1282	1.62e-58	2.62e-57
RAC2	2355.33	2.11413	0.131088	16.1275	1.63e-58	2.65e-57
ITGAM	1452.08	2.00991	0.124645	16.1251	1.7e-58	2.75e-57
TMEM145	89.8019	3.90392	0.242107	16.1248	1.71e-58	2.76e-57
BNIP3	14181.7	1.54463	0.0957928	16.1247	1.71e-58	2.76e-57
C10ORF55	41.2293	-2.26099	0.140257	-16.1204	1.84e-58	2.96e-57
BTBD19	690.543	1.93597	0.120104	16.1192	1.87e-58	3.01e-57
FAM193B	2660.32	2.1333	0.13242	16.1101	2.17e-58	3.49e-57
SLC6A1	470.384	2.30255	0.143022	16.0993	2.58e-58	4.15e-57
TAGAP	673.41	1.94898	0.121132	16.0897	3.01e-58	4.84e-57
MBOAT2	1398.4	-1.56944	0.0975838	-16.083	3.36e-58	5.38e-57
BIRC5	445.994	2.50355	0.155686	16.0807	3.48e-58	5.58e-57
HLA-DMA	7965.69	1.51594	0.0942739	16.0802	3.51e-58	5.62e-57
MRLN	18.3955	-4.5703	0.284297	-16.0758	3.77e-58	6.03e-57
DTHD1	68.39	3.19141	0.19859	16.0704	4.12e-58	6.58e-57
PAQR4	393.48	1.76146	0.10962	16.0688	4.22e-58	6.74e-57
HLA-DQB2	1830.56	2.83036	0.176186	16.0646	4.52e-58	7.21e-57
CENPH	255.514	1.38305	0.086149	16.0541	5.35e-58	8.53e-57
TBX19	289.065	1.58713	0.0988704	16.0527	5.48e-58	8.72e-57
LPIN2	4507.37	-1.03802	0.0646851	-16.0473	5.97e-58	9.5e-57
LILRA2	271.737	1.90699	0.118858	16.0443	6.27e-58	9.97e-57
AC040162.1	155.783	2.10799	0.131444	16.0372	7.03e-58	1.12e-56
2025-03-03	234.655	1.42753	0.0890329	16.0337	7.43e-58	1.18e-56
SH2D5	127.836	2.49572	0.155785	16.0203	9.22e-58	1.46e-56
MB21D1	337.259	1.38767	0.086641	16.0163	9.84e-58	1.56e-56
CEP55	304.082	2.38096	0.148678	16.0142	1.02e-57	1.61e-56
ALDOA	115957	1.12899	0.0705295	16.0074	1.14e-57	1.8e-56
ACAP1	930.983	1.86159	0.116311	16.0052	1.18e-57	1.86e-56
PYCARD	921.786	2.09927	0.131175	16.0036	1.21e-57	1.9e-56
JAG2	2681.17	1.68223	0.105128	16.0016	1.24e-57	1.96e-56
TNNI2	42.3203	2.47971	0.154968	16.0014	1.25e-57	1.97e-56
TMEM233	426.013	2.06623	0.129152	15.9985	1.31e-57	2.06e-56
RGS6	51.0826	-2.4579	0.153672	-15.9945	1.4e-57	2.2e-56
SEL1L3	8902.89	1.67851	0.10496	15.9919	1.46e-57	2.29e-56
SIT1	247.662	2.72256	0.170251	15.9914	1.47e-57	2.3e-56
PDCD1	293.28	3.34216	0.209047	15.9876	1.56e-57	2.45e-56
LGALS12	291.121	4.17564	0.261285	15.9812	1.73e-57	2.71e-56
PCDHB10	365.755	1.73171	0.108369	15.9798	1.77e-57	2.77e-56
ARHGEF3	2316.13	-1.08262	0.0677751	-15.9737	1.95e-57	3.04e-56
CORO1C	9695.38	1.07667	0.0674142	15.971	2.04e-57	3.18e-56
SHC1	8898.83	1.09725	0.0687034	15.9708	2.04e-57	3.19e-56
GRIK2	37.3112	-2.87579	0.180121	-15.9659	2.21e-57	3.44e-56
ABCA1	6633.26	1.54061	0.0964998	15.9649	2.24e-57	3.49e-56
ALDOC	5119.74	2.30811	0.144605	15.9615	2.37e-57	3.68e-56
NRG3	335.536	1.94396	0.12182	15.9576	2.52e-57	3.92e-56
CD3G	418.993	2.54463	0.159471	15.9567	2.56e-57	3.97e-56
ACADM	5726.74	-1.54199	0.0966421	-15.9557	2.6e-57	4.03e-56
TSPYL4	2145.58	-1.05908	0.0663823	-15.9542	2.66e-57	4.12e-56
TRIM22	5658.4	1.36134	0.0853666	15.947	2.99e-57	4.62e-56
LBX2	65.2711	2.06599	0.129557	15.9466	3.01e-57	4.65e-56
SLC29A4	2648.36	2.21654	0.139036	15.9422	3.23e-57	4.98e-56
DACH1	604.925	-2.37037	0.148732	-15.9372	3.5e-57	5.4e-56
LRRC37B	393.466	1.03454	0.064918	15.9362	3.55e-57	5.48e-56
IKZF3	1021.37	2.55438	0.160321	15.9329	3.74e-57	5.76e-56
S100Z	18.0918	2.23276	0.140165	15.9295	3.96e-57	6.09e-56
CKM	19.7851	-3.00274	0.188607	-15.9207	4.56e-57	7e-56
PRR7	170.1	2.39755	0.150603	15.9197	4.63e-57	7.1e-56
SCIMP	424.637	1.96228	0.123264	15.9194	4.65e-57	7.13e-56
UNC5A	140.846	3.46292	0.217614	15.9131	5.14e-57	7.87e-56
LTA	53.289	2.67631	0.168277	15.9042	5.93e-57	9.07e-56
CDKN2B	749.79	1.69779	0.106763	15.9024	6.1e-57	9.32e-56
TMEM2	7257.37	1.24042	0.0780063	15.9016	6.18e-57	9.44e-56
SLC52A3	365.431	-2.95151	0.185622	-15.9006	6.27e-57	9.58e-56
NDUFS1	7399.72	-1.20114	0.0755964	-15.8888	7.58e-57	1.15e-55
PRR35	95.2035	-6.94418	0.437126	-15.886	7.92e-57	1.21e-55
BCAM	17433.8	-1.67049	0.105165	-15.8844	8.12e-57	1.24e-55
IBSP	68.4119	5.31317	0.334544	15.8818	8.47e-57	1.29e-55
CD80	54.0895	2.4325	0.153208	15.8771	9.13e-57	1.39e-55
HSPA6	314.448	1.93349	0.121812	15.8727	9.79e-57	1.49e-55
SRL	169.741	-1.88834	0.11897	-15.8724	9.85e-57	1.49e-55
PLAT	3794.36	-1.77867	0.112082	-15.8694	1.03e-56	1.56e-55
RIN1	570.163	2.07636	0.130898	15.8624	1.15e-56	1.74e-55
UNC5B	6433.88	1.77198	0.11176	15.8552	1.29e-56	1.96e-55
STAB1	8332.82	1.70415	0.107505	15.8518	1.37e-56	2.06e-55
CKAP2L	168.51	2.24342	0.141524	15.8519	1.36e-56	2.06e-55
VWA8	2079.65	-1.17102	0.0739041	-15.8451	1.52e-56	2.29e-55
PLVAP	43856.4	1.95899	0.123635	15.8449	1.52e-56	2.3e-55
GPR65	554.21	1.89241	0.119449	15.8428	1.58e-56	2.37e-55
S1PR4	235.25	1.84411	0.116422	15.8398	1.65e-56	2.48e-55
SH3GL1	5309.6	1.06927	0.0675067	15.8395	1.66e-56	2.5e-55
PTGER1	112.663	-4.80203	0.303213	-15.8372	1.72e-56	2.59e-55
C20ORF204	63.5401	2.12668	0.134285	15.837	1.73e-56	2.59e-55
CDCA7L	1139.95	1.76891	0.11173	15.832	1.87e-56	2.8e-55
FANCI	748.761	1.28801	0.0814292	15.8175	2.36e-56	3.52e-55
BCL2A1	253.125	2.59315	0.16403	15.809	2.7e-56	4.02e-55
FAM3B	249.569	-4.04589	0.256009	-15.8037	2.93e-56	4.37e-55
MICAL1	2485.62	1.49921	0.094896	15.7985	3.19e-56	4.74e-55
UBE2C	422.061	2.98406	0.188947	15.7931	3.47e-56	5.17e-55
DLX6	26.2736	2.5887	0.163933	15.7912	3.57e-56	5.31e-55
ARHGEF6	2734.9	1.15804	0.0733435	15.7893	3.68e-56	5.47e-55
PAQR5	3396.8	-1.77646	0.11257	-15.7809	4.21e-56	6.25e-55
CMTM4	4685.71	-1.90631	0.120873	-15.7711	4.92e-56	7.29e-55
AKNA	2659.73	1.4738	0.0934543	15.7703	4.98e-56	7.38e-55
MAPK8IP3	3928.74	2.1142	0.134065	15.77	5.01e-56	7.41e-55
ADH1C	264.765	-4.49206	0.28492	-15.766	5.33e-56	7.88e-55
FAM151A	1281.79	-3.93707	0.249777	-15.7624	5.65e-56	8.34e-55
RHOG	3103.88	1.0368	0.0657869	15.7599	5.87e-56	8.66e-55
RGS10	1267.06	1.63419	0.103699	15.759	5.96e-56	8.79e-55
PLXNB1	4937.48	-1.40535	0.0891855	-15.7576	6.09e-56	8.98e-55
PIMREG	118.086	2.33078	0.147998	15.7488	7e-56	1.03e-54
RGL4	92.0169	1.8994	0.120649	15.7432	7.65e-56	1.13e-54
PTPN22	320.29	2.04096	0.129649	15.7422	7.77e-56	1.14e-54
KCNJ12	189.718	-2.32054	0.147546	-15.7275	9.8e-56	1.44e-54
FDXR	1555.43	1.42917	0.0908719	15.7273	9.84e-56	1.44e-54
IL15RA	1154.88	1.49089	0.0948404	15.72	1.1e-55	1.62e-54
GZMM	131.55	2.11231	0.134406	15.7159	1.18e-55	1.72e-54
SIGLEC7	186.768	2.12981	0.135542	15.7133	1.23e-55	1.79e-54
CD99	9907.21	1.29509	0.0824217	15.713	1.23e-55	1.8e-54
P3H1	2405.12	1.34978	0.085926	15.7086	1.32e-55	1.93e-54
RHOH	380.585	2.21703	0.141144	15.7076	1.34e-55	1.96e-54
HLA-DRA	78240.5	1.7358	0.110529	15.7045	1.41e-55	2.05e-54
ITPKA	145.447	3.76901	0.240001	15.7042	1.42e-55	2.06e-54
CTLA4	98.464	2.96182	0.188688	15.6969	1.59e-55	2.31e-54
HES5	21.1264	3.86645	0.246324	15.6966	1.6e-55	2.32e-54
C3AR1	1425.95	1.89734	0.120883	15.6956	1.62e-55	2.35e-54
CD52	1340.16	2.13567	0.136087	15.6935	1.68e-55	2.43e-54
PRRG2	178.537	-2.81439	0.179371	-15.6903	1.76e-55	2.56e-54
PDE1B	996.202	1.66584	0.106181	15.6887	1.81e-55	2.62e-54
SEZ6L2	4550.09	2.3157	0.147687	15.6797	2.08e-55	3.01e-54
KCTD8	14.422	-4.05756	0.258838	-15.676	2.21e-55	3.19e-54
AP3S1	3074.11	1.03952	0.0663152	15.6755	2.22e-55	3.22e-54
OAT	3408.91	-1.20152	0.076828	-15.639	3.95e-55	5.7e-54
AIM2	136.865	3.05915	0.195648	15.636	4.14e-55	5.98e-54
CEACAM21	124.516	1.86437	0.119252	15.6338	4.28e-55	6.17e-54
IPO13	2526.55	-1.03055	0.0659299	-15.631	4.47e-55	6.44e-54
RTP2	17.7658	5.2414	0.335541	15.6208	5.26e-55	7.56e-54
TSPAN4	5531.37	1.22744	0.0785958	15.6171	5.57e-55	7.99e-54
HLA-DPA1	36681.8	1.85326	0.118669	15.6171	5.57e-55	7.99e-54
CPA6	55.4117	2.49413	0.159715	15.6162	5.65e-55	8.11e-54
TENM1	1366.97	2.44768	0.156801	15.6101	6.22e-55	8.91e-54
NPIPB5	275.004	2.98033	0.191033	15.6011	7.16e-55	1.03e-53
TUBA3E	53.885	6.27372	0.402152	15.6004	7.24e-55	1.04e-53
TYRP1	164.143	-5.46111	0.350178	-15.5953	7.84e-55	1.12e-53
NCF2	1089.29	1.75593	0.112599	15.5945	7.94e-55	1.13e-53
KSR2	202.107	-3.26963	0.209693	-15.5925	8.19e-55	1.17e-53
AFM	294.98	-4.66861	0.29943	-15.5916	8.3e-55	1.18e-53
TBC1D4	3894.91	-1.50682	0.0966626	-15.5884	8.72e-55	1.24e-53
OGFR	3280.93	1.0769	0.0691032	15.584	9.36e-55	1.33e-53
ABCG1	4023.43	1.29235	0.0829305	15.5835	9.42e-55	1.34e-53
ADAMTSL4	1118.2	2.12833	0.136578	15.5832	9.47e-55	1.35e-53
MAP3K7CL	1827.11	2.13974	0.137413	15.5716	1.14e-54	1.61e-53
NMB	1468.08	2.60637	0.167439	15.5661	1.24e-54	1.76e-53
PCCB	2267.01	-1.65772	0.106541	-15.5595	1.37e-54	1.94e-53
PROCR	2130.2	1.61832	0.10402	15.5578	1.41e-54	1.99e-53
GNA15	410.275	1.76439	0.113499	15.5455	1.71e-54	2.41e-53
2025-09-05	1082.71	1.73775	0.111792	15.5444	1.74e-54	2.45e-53
OAS1	3597.03	1.45198	0.0934451	15.5384	1.91e-54	2.69e-53
PLD4	674.668	2.27182	0.146285	15.5301	2.17e-54	3.06e-53
ADAMTS10	992.741	2.18799	0.140929	15.5254	2.33e-54	3.29e-53
HOXB6	827	-2.07831	0.134029	-15.5065	3.14e-54	4.41e-53
TET3	1361.38	1.01774	0.0656335	15.5064	3.14e-54	4.41e-53
LARS2	1218.54	-1.40458	0.0906463	-15.4952	3.74e-54	5.25e-53
TAP2	2451.79	1.14953	0.074187	15.495	3.75e-54	5.27e-53
COL5A2	6377.1	2.08171	0.134545	15.4722	5.34e-54	7.5e-53
ESRRG	1427.77	-3.09054	0.199767	-15.4708	5.47e-54	7.66e-53
BMP6	740.629	-2.10604	0.13615	-15.4685	5.66e-54	7.93e-53
ICAM3	157.927	1.98873	0.12857	15.4681	5.69e-54	7.97e-53
ARHGEF1	5003.46	1.20168	0.0776883	15.4679	5.71e-54	7.99e-53
TNIP1	24210.2	1.06409	0.06886	15.4529	7.21e-54	1.01e-52
TRIP13	303.883	1.79897	0.116433	15.4506	7.47e-54	1.04e-52
FJX1	866.982	1.53366	0.0992944	15.4456	8.08e-54	1.13e-52
PXDC1	3666.2	1.19497	0.0773678	15.4453	8.11e-54	1.13e-52
NCAPH	172.508	1.94371	0.125852	15.4443	8.24e-54	1.15e-52
FAM110A	660.555	1.14871	0.0744201	15.4355	9.45e-54	1.32e-52
TNK2	2197.88	1.40646	0.0911564	15.4291	1.04e-53	1.45e-52
KCTD1	934.828	-1.97701	0.128151	-15.4272	1.07e-53	1.49e-52
ACTRT3	101.251	-1.75214	0.113593	-15.4247	1.12e-53	1.55e-52
GIMAP4	4781.29	1.30936	0.0848882	15.4245	1.12e-53	1.56e-52
UBE2L6	6489.09	1.12426	0.072944	15.4127	1.34e-53	1.87e-52
P4HA3	456.573	2.86881	0.186136	15.4125	1.35e-53	1.87e-52
DHRS11	512.845	-1.41444	0.0917909	-15.4094	1.42e-53	1.96e-52
NR1I3	67.3622	-2.49551	0.161949	-15.4092	1.42e-53	1.96e-52
AQP3	9617.09	-2.18375	0.141739	-15.4068	1.47e-53	2.04e-52
AFAP1L1	2457.77	1.48311	0.0962644	15.4066	1.48e-53	2.04e-52
MAGEE2	5.10893	-2.84811	0.184877	-15.4054	1.5e-53	2.08e-52
MMP16	328.248	2.71879	0.176494	15.4044	1.53e-53	2.11e-52
PRRG1	1322.58	-1.29142	0.0838423	-15.403	1.56e-53	2.15e-52
XCL2	60.4813	2.60494	0.169156	15.3996	1.65e-53	2.27e-52
PRRT2	216.687	2.4257	0.157553	15.396	1.74e-53	2.39e-52
SIPA1	3191.6	1.12619	0.0731758	15.3902	1.9e-53	2.62e-52
RAP2B	2696.77	1.17763	0.0765764	15.3785	2.28e-53	3.13e-52
FGR	1079.29	1.53837	0.100042	15.3773	2.33e-53	3.19e-52
NMI	1443.74	1.02809	0.0668815	15.3717	2.53e-53	3.47e-52
IL32	14917.8	2.00917	0.1308	15.3606	3.01e-53	4.11e-52
EIF4A1	529.29	2.1397	0.139326	15.3575	3.16e-53	4.31e-52
NRP2	4553.64	1.70566	0.111071	15.3565	3.21e-53	4.38e-52
TTC24	23.0229	3.79443	0.247141	15.3533	3.37e-53	4.59e-52
RAPGEFL1	343.294	1.78011	0.115956	15.3517	3.45e-53	4.71e-52
MT1G	3998.33	-4.416	0.287671	-15.3509	3.49e-53	4.76e-52
STMN3	4207.17	2.18151	0.142176	15.3437	3.9e-53	5.31e-52
EVI2A	814.632	1.8779	0.122401	15.3422	3.99e-53	5.43e-52
CXORF65	20.886	3.45234	0.22516	15.3328	4.62e-53	6.27e-52
DEPDC1	150.734	2.38121	0.155365	15.3266	5.08e-53	6.89e-52
MSR1	3401.22	2.05883	0.134352	15.3242	5.27e-53	7.15e-52
PCDH17	2770.68	1.98944	0.129832	15.3231	5.36e-53	7.25e-52
TCIRG1	3190.33	1.51947	0.0992038	15.3166	5.92e-53	8.01e-52
RAD51	135.144	1.59608	0.104236	15.3122	6.34e-53	8.56e-52
GGACT	709.231	-2.37453	0.155095	-15.3101	6.55e-53	8.82e-52
PROZ	75.3083	-4.17802	0.272987	-15.3048	7.1e-53	9.56e-52
DUSP4	993.927	1.88674	0.123316	15.3001	7.64e-53	1.03e-51
GPR141	74.836	2.25952	0.147684	15.2997	7.68e-53	1.03e-51
GRAMD4	4939.84	1.7771	0.116165	15.2981	7.87e-53	1.06e-51
CXCL5	617.109	5.02143	0.328305	15.295	8.25e-53	1.11e-51
F11	304.967	-4.21921	0.276041	-15.2847	9.67e-53	1.29e-51
CTHRC1	1581.86	3.1805	0.20821	15.2754	1.12e-52	1.49e-51
IRF7	1572.04	1.79288	0.117384	15.2736	1.15e-52	1.53e-51
FABP5	583.462	1.95087	0.127798	15.2653	1.3e-52	1.74e-51
CAND2	218.227	-1.80863	0.118587	-15.2515	1.61e-52	2.15e-51
HLA-DRB1	44763.1	1.63977	0.107556	15.2457	1.76e-52	2.34e-51
F2	258.455	5.4438	0.3572	15.2402	1.91e-52	2.54e-51
AANAT	19.1352	2.62298	0.172127	15.2386	1.96e-52	2.6e-51
CBLN3	497.404	1.65926	0.108905	15.2359	2.04e-52	2.71e-51
SH2D1A	273.878	2.48022	0.162846	15.2304	2.22e-52	2.95e-51
MICB	355.062	1.30436	0.0856823	15.2232	2.48e-52	3.29e-51
KIF20A	415.684	2.38906	0.156956	15.2213	2.56e-52	3.38e-51
CDKL1	453.453	-1.5793	0.103818	-15.2123	2.93e-52	3.87e-51
RELB	1491.34	1.1375	0.0747904	15.2091	3.08e-52	4.06e-51
SIX1	129.65	2.42969	0.159849	15.1999	3.54e-52	4.67e-51
SLC17A4	2873.76	3.5984	0.236802	15.1958	3.77e-52	4.97e-51
SSC4D	156.268	-2.21873	0.146033	-15.1934	3.91e-52	5.16e-51
CDH26	53.9105	1.58124	0.10408	15.1925	3.96e-52	5.22e-51
TRIM59	374.148	1.16063	0.0764015	15.1912	4.04e-52	5.32e-51
RPS19	42296.2	1.51019	0.0994483	15.1856	4.4e-52	5.78e-51
HIST1H2AI	30.0495	3.84449	0.253397	15.1718	5.44e-52	7.13e-51
BRIP1	176.531	1.77817	0.117289	15.1606	6.45e-52	8.44e-51
FLT1	29380.3	1.87111	0.12343	15.1593	6.57e-52	8.6e-51
NBPF15	857.721	1.24561	0.0821701	15.159	6.61e-52	8.64e-51
EXOSC5	1195.18	1.34483	0.0887276	15.1568	6.83e-52	8.92e-51
RAPGEF3	2033.09	-1.7323	0.114351	-15.149	7.7e-52	1e-50
PHKG1	65.7515	1.81293	0.119674	15.1489	7.7e-52	1e-50
KIAA1161	1484.55	-1.51942	0.100307	-15.1477	7.85e-52	1.02e-50
RBM46	23.9634	3.60629	0.23809	15.1467	7.97e-52	1.04e-50
ZCWPW2	63.7926	-1.02353	0.0675868	-15.1439	8.31e-52	1.08e-50
PLAC8L1	18.8143	2.67116	0.176434	15.1398	8.85e-52	1.15e-50
PCCA	3160.55	-1.48173	0.097871	-15.1397	8.87e-52	1.15e-50
CTSV	180.107	-2.86586	0.189346	-15.1356	9.43e-52	1.22e-50
UBAP1L	316.772	2.15936	0.142672	15.1351	9.5e-52	1.23e-50
GRB10	9952.39	1.4425	0.0953398	15.1301	1.02e-51	1.33e-50
AXL	6873.89	1.60268	0.105934	15.1289	1.04e-51	1.35e-50
TNNC1	81.9315	-3.29812	0.218008	-15.1285	1.05e-51	1.36e-50
AC023509.3	106.911	2.34158	0.154789	15.1275	1.07e-51	1.38e-50
TACC3	1032.2	1.48563	0.0982091	15.1272	1.07e-51	1.39e-50
FMN2	64.3533	-4.07988	0.26975	-15.1247	1.11e-51	1.44e-50
CARMIL2	209.483	2.53829	0.167828	15.1244	1.12e-51	1.44e-50
ATP1B1	66593.8	-1.35457	0.0895737	-15.1224	1.15e-51	1.49e-50
CD180	423.93	2.12623	0.140642	15.1181	1.23e-51	1.59e-50
DYSF	8645.54	1.48679	0.0983651	15.115	1.29e-51	1.66e-50
CMTM3	2628.62	1.54315	0.102098	15.1144	1.3e-51	1.68e-50
RIPPLY1	27.1491	-2.82604	0.186986	-15.1137	1.32e-51	1.69e-50
COL6A2	26593.4	1.99941	0.132301	15.1126	1.34e-51	1.72e-50
RASD1	3391.78	-2.51697	0.16656	-15.1116	1.36e-51	1.75e-50
POLQ	102.797	2.12109	0.140469	15.1	1.62e-51	2.08e-50
LINGO1	1065.64	1.97479	0.130784	15.0997	1.63e-51	2.09e-50
PDHA1	5230.41	-1.14542	0.0758909	-15.093	1.8e-51	2.31e-50
MRAP2	76.3744	-3.3589	0.222646	-15.0863	1.99e-51	2.55e-50
FBP1	3722.11	-2.33482	0.15477	-15.0857	2.01e-51	2.57e-50
PEBP1	35184.4	-1.18173	0.0783414	-15.0843	2.05e-51	2.63e-50
CCDC160	145.565	-2.39247	0.15861	-15.084	2.07e-51	2.64e-50
POPDC2	549.43	1.59381	0.10575	15.0715	2.49e-51	3.18e-50
ITLN1	41.3092	-3.63084	0.241016	-15.0648	2.76e-51	3.52e-50
SLC43A3	1952.66	1.62894	0.108149	15.062	2.88e-51	3.67e-50
RTP4	919.413	1.73926	0.115506	15.0578	3.07e-51	3.91e-50
SLC41A2	2283.29	1.21259	0.0805412	15.0556	3.17e-51	4.04e-50
AHSA2	2612.42	2.11438	0.14045	15.0544	3.23e-51	4.11e-50
CD5L	142.02	4.84096	0.321666	15.0497	3.47e-51	4.41e-50
IFI44	1718.38	1.55539	0.10336	15.0484	3.54e-51	4.5e-50
LCP1	8953.66	1.82879	0.121567	15.0435	3.81e-51	4.83e-50
CXCL13	376.681	4.22522	0.280911	15.0411	3.95e-51	5.01e-50
ZP1	42.3303	4.72174	0.313989	15.0379	4.14e-51	5.25e-50
SLA	2159.54	1.77827	0.118258	15.0372	4.19e-51	5.31e-50
LRRC71	24.0614	2.97604	0.197952	15.0342	4.39e-51	5.55e-50
IL4I1	926.735	2.14536	0.142786	15.0251	5.03e-51	6.36e-50
TRMT1	1686.13	1.1976	0.0797205	15.0224	5.23e-51	6.61e-50
AP5M1	2647.09	-1.09819	0.0731198	-15.019	5.51e-51	6.95e-50
DCSTAMP	35.8999	3.02197	0.201211	15.0189	5.52e-51	6.96e-50
ESCO2	86.4116	1.84702	0.122993	15.0173	5.65e-51	7.12e-50
NLGN1	1903.43	2.01915	0.134471	15.0155	5.81e-51	7.31e-50
ADSSL1	4240.61	2.47518	0.164891	15.011	6.22e-51	7.82e-50
OIP5	56.8411	1.56204	0.10406	15.011	6.22e-51	7.82e-50
HPCAL4	143.807	-3.95803	0.263797	-15.0041	6.91e-51	8.67e-50
TRAF3IP2	2481.24	1.0706	0.0713662	15.0015	7.18e-51	9.02e-50
IGSF10	57.7908	-2.75342	0.183573	-14.999	7.45e-51	9.35e-50
ALKBH6	156.646	1.69778	0.113202	14.9978	7.59e-51	9.51e-50
CD5	467.211	2.13219	0.14219	14.9954	7.87e-51	9.86e-50
MKI67	1265.55	2.24073	0.149444	14.9937	8.07e-51	1.01e-49
SLC2A12	195.732	-3.31942	0.221403	-14.9927	8.19e-51	1.03e-49
ATG9B	289.38	2.94873	0.196682	14.9924	8.23e-51	1.03e-49
DCXR	2501.88	-2.0462	0.136521	-14.9882	8.77e-51	1.1e-49
LAIR2	31.1254	3.53447	0.235936	14.9806	9.83e-51	1.23e-49
DDX41	6408.48	1.06401	0.0710299	14.9798	9.96e-51	1.24e-49
EXOC3L1	939.88	1.53778	0.102672	14.9776	1.03e-50	1.28e-49
PAQR6	188.995	2.62047	0.174996	14.9745	1.08e-50	1.34e-49
MYH15	75.0051	2.37395	0.15854	14.9739	1.09e-50	1.35e-49
CGN	1481.81	-2.44442	0.163258	-14.9728	1.11e-50	1.38e-49
CLEC12B	13.3528	3.7362	0.249615	14.9679	1.19e-50	1.48e-49
RDH10	3137.37	-1.6425	0.10975	-14.9658	1.23e-50	1.53e-49
TRAF2	1205.32	1.0572	0.0706653	14.9607	1.33e-50	1.64e-49
ZDHHC2	2634.49	-1.84586	0.12339	-14.9596	1.35e-50	1.67e-49
MMP14	15319.2	1.47993	0.0990017	14.9486	1.59e-50	1.97e-49
NCCRP1	47.6812	-2.9624	0.198175	-14.9484	1.6e-50	1.97e-49
TRAM1L1	353.597	-1.48762	0.0995228	-14.9475	1.62e-50	2e-49
SYNE2	13242	-1.22545	0.082026	-14.9398	1.82e-50	2.24e-49
MYBPH	17.5867	-3.19863	0.214131	-14.9377	1.87e-50	2.31e-49
ANKRD39	581.766	1.0013	0.0670685	14.9295	2.12e-50	2.61e-49
WEE2	10.6339	-1.87151	0.125384	-14.9263	2.22e-50	2.74e-49
C5ORF67	22.8423	-2.77789	0.186124	-14.925	2.27e-50	2.79e-49
BHLHB9	412.393	-1.08523	0.0727157	-14.9243	2.29e-50	2.81e-49
NFKBID	463.492	2.18975	0.146725	14.9242	2.29e-50	2.82e-49
AGER	353.937	2.11356	0.141622	14.9239	2.3e-50	2.83e-49
MCUB	640.9	1.64099	0.109979	14.921	2.41e-50	2.95e-49
DOCK10	1972.63	1.37879	0.0924459	14.9146	2.65e-50	3.25e-49
IFI30	128.907	2.34492	0.157272	14.91	2.84e-50	3.47e-49
FIBCD1	190.578	4.42278	0.296766	14.9033	3.14e-50	3.84e-49
ACOT11	798.415	-2.01759	0.135424	-14.8983	3.38e-50	4.13e-49
GALNT3	603.893	-2.57513	0.172864	-14.8969	3.45e-50	4.21e-49
KHDRBS2	9.3896	-2.5909	0.173928	-14.8964	3.48e-50	4.24e-49
IL3RA	1266.54	1.46178	0.0981461	14.8939	3.61e-50	4.4e-49
TNNT1	86.6523	4.74516	0.318729	14.8878	3.96e-50	4.82e-49
MYH7	5.33463	-3.22804	0.216855	-14.8857	4.08e-50	4.96e-49
LINGO3	23.9789	2.51155	0.168722	14.8857	4.08e-50	4.96e-49
NGF	427.367	2.15401	0.144808	14.875	4.79e-50	5.82e-49
CLECL1	51.1646	2.28266	0.153477	14.8729	4.94e-50	6e-49
B3GNTL1	276.382	1.3578	0.0912937	14.8728	4.95e-50	6e-49
MS4A4A	1331.67	1.92148	0.129194	14.8728	4.95e-50	6e-49
PADI2	1376.71	-2.45828	0.165341	-14.868	5.32e-50	6.45e-49
ACKR2	86.8618	-2.28367	0.153604	-14.8672	5.38e-50	6.52e-49
REEP4	850.173	1.1721	0.078842	14.8665	5.44e-50	6.59e-49
MPPED2	425.005	-2.5465	0.171323	-14.8637	5.67e-50	6.85e-49
ANKZF1	2649.91	1.47887	0.0995168	14.8605	5.94e-50	7.18e-49
C16ORF74	503.992	3.10987	0.209277	14.8601	5.98e-50	7.22e-49
PBK	150.353	2.1001	0.141338	14.8587	6.11e-50	7.37e-49
GRK5	1605.68	1.26956	0.0854437	14.8585	6.13e-50	7.39e-49
SEC61G	3148.57	1.14454	0.0770396	14.8566	6.31e-50	7.6e-49
ITGA4	1767.85	1.71922	0.115774	14.8497	6.99e-50	8.41e-49
FAS	1991.34	1.19855	0.0807192	14.8484	7.13e-50	8.57e-49
SKA1	88.765	2.12578	0.143233	14.8414	7.91e-50	9.5e-49
SPTSSB	34.9093	-3.50781	0.236429	-14.8367	8.49e-50	1.02e-48
TOX2	541.921	1.73565	0.116989	14.8361	8.56e-50	1.03e-48
HSD17B3	80.5631	3.07189	0.2071	14.8329	8.98e-50	1.08e-48
PKD2L1	56.8285	3.22	0.217106	14.8315	9.17e-50	1.1e-48
MYH10	6281.6	-1.73541	0.117063	-14.8246	1.02e-49	1.22e-48
WASF3	654.344	-1.55732	0.105068	-14.822	1.06e-49	1.26e-48
MNDA	924.685	1.80001	0.121458	14.8201	1.09e-49	1.3e-48
NUDT10	49.5422	-2.67193	0.180313	-14.8183	1.12e-49	1.33e-48
ANO1	2972.49	1.84859	0.124753	14.8179	1.12e-49	1.34e-48
CD14	6509.6	1.77724	0.119989	14.8117	1.23e-49	1.47e-48
FAM169A	214.497	-3.29215	0.222274	-14.8112	1.24e-49	1.47e-48
PLEKHG4	955.577	2.14415	0.144766	14.8111	1.24e-49	1.48e-48
LOXL3	442.206	1.46986	0.099243	14.8107	1.25e-49	1.49e-48
ABCD3	4503.03	-1.00542	0.0678851	-14.8106	1.25e-49	1.49e-48
LRRC2	237.204	-3.41986	0.230907	-14.8105	1.25e-49	1.49e-48
SLC13A3	4234.79	-4.65796	0.314514	-14.81	1.26e-49	1.5e-48
ECI2	4492.72	-1.05379	0.0711586	-14.809	1.28e-49	1.52e-48
TMEM207	111.503	-8.19289	0.553301	-14.8073	1.31e-49	1.56e-48
ACOX2	958.854	-1.87923	0.126947	-14.8033	1.39e-49	1.65e-48
ABLIM3	6988.2	1.99463	0.134777	14.7994	1.48e-49	1.75e-48
GUCY1B3	3949.01	1.20226	0.0812503	14.797	1.53e-49	1.81e-48
ECHS1	10700.8	-1.29877	0.0877748	-14.7966	1.54e-49	1.82e-48
GJA1	9634.74	1.77023	0.119677	14.7917	1.66e-49	1.96e-48
CENPA	74.6006	2.47632	0.167419	14.7911	1.67e-49	1.97e-48
POU2F2	664.049	1.93584	0.130884	14.7905	1.69e-49	1.99e-48
SLC5A11	73.4491	-3.11342	0.210502	-14.7904	1.69e-49	1.99e-48
E2F7	109.964	2.4315	0.164429	14.7875	1.76e-49	2.08e-48
NLRC3	619.519	1.30817	0.0884893	14.7834	1.87e-49	2.21e-48
SAT2	3170.98	-1.12329	0.0760074	-14.7786	2.01e-49	2.37e-48
HP	2192.04	5.90829	0.399823	14.7773	2.05e-49	2.41e-48
OVCH2	78.3957	-4.4902	0.303879	-14.7763	2.08e-49	2.45e-48
LYZ	10528.2	2.46082	0.166588	14.7719	2.22e-49	2.61e-48
CCDC141	105.914	1.93612	0.131073	14.7712	2.25e-49	2.63e-48
ARHGAP33	657.985	2.13084	0.144274	14.7694	2.31e-49	2.7e-48
NOP16	1013.49	1.14566	0.077576	14.7682	2.35e-49	2.75e-48
KIR2DL4	35.2346	2.41539	0.16356	14.7677	2.37e-49	2.77e-48
TLR6	236.394	1.71446	0.116146	14.7613	2.6e-49	3.05e-48
CATSPER1	35.4944	1.99961	0.135473	14.7602	2.64e-49	3.09e-48
NTNG1	168.86	-4.56628	0.309381	-14.7594	2.68e-49	3.13e-48
RIT1	4483.76	1.09559	0.074244	14.7566	2.79e-49	3.26e-48
FGG	3976.17	6.22819	0.422088	14.7557	2.83e-49	3.3e-48
CLCNKA	2122.24	-4.93316	0.334378	-14.7533	2.93e-49	3.42e-48
POLE2	115.801	1.29529	0.0878053	14.7519	2.99e-49	3.48e-48
TMPRSS9	31.4436	2.60649	0.176744	14.7473	3.2e-49	3.72e-48
FSCN1	5478.89	1.57931	0.107129	14.7422	3.46e-49	4.02e-48
ALDOB	38732.2	-4.70627	0.319325	-14.7382	3.66e-49	4.26e-48
PAEP	132.794	7.40453	0.502412	14.738	3.68e-49	4.27e-48
HHLA2	3719.68	3.13533	0.2128	14.7337	3.92e-49	4.55e-48
SLC9A5	113.585	1.77081	0.120206	14.7316	4.04e-49	4.69e-48
KIAA0319	136.779	2.81242	0.19096	14.7278	4.28e-49	4.95e-48
APOBR	729.973	1.71437	0.116429	14.7246	4.48e-49	5.18e-48
MYO5C	1157.1	-1.29688	0.0880951	-14.7214	4.7e-49	5.43e-48
FLI1	2621.15	1.20901	0.0821323	14.7203	4.78e-49	5.52e-48
GPR176	1839.9	1.44172	0.0979419	14.7202	4.78e-49	5.52e-48
SPATA18	2653.2	1.68355	0.114388	14.718	4.94e-49	5.7e-48
TMEM72	2627.72	-3.00886	0.204458	-14.7163	5.07e-49	5.84e-48
CD48	1322.21	1.96733	0.133688	14.7158	5.1e-49	5.88e-48
MYO3B	441.39	-3.79867	0.258153	-14.7148	5.18e-49	5.96e-48
SLC9A3	1853.08	-3.48583	0.236904	-14.7141	5.24e-49	6.02e-48
DLX2	12.4599	3.17568	0.21591	14.7083	5.7e-49	6.55e-48
TPI1	56651.1	1.01415	0.0689674	14.7048	6e-49	6.9e-48
ABCD1	1583.58	1.06272	0.072296	14.6996	6.49e-49	7.45e-48
TNFSF8	263.289	1.8313	0.124639	14.6929	7.16e-49	8.22e-48
KCTD11	1896.52	1.00836	0.0686347	14.6917	7.28e-49	8.35e-48
MYBL1	442.249	1.74868	0.119026	14.6916	7.29e-49	8.36e-48
PMCH	13.1256	4.90166	0.333643	14.6913	7.33e-49	8.39e-48
MDS2	16.3111	2.20541	0.150154	14.6876	7.74e-49	8.86e-48
RAP1GAP	4871.24	-2.55731	0.174136	-14.6857	7.96e-49	9.11e-48
PRC1	750.122	1.36264	0.092793	14.6847	8.07e-49	9.23e-48
THRB	1097.52	-1.94125	0.132205	-14.6836	8.21e-49	9.38e-48
GNAI1	3067.33	-1.22161	0.0832124	-14.6806	8.58e-49	9.8e-48
HSD17B7	775.849	1.65709	0.112877	14.6805	8.6e-49	9.81e-48
INF2	8789.94	1.31758	0.0897522	14.6802	8.63e-49	9.85e-48
SLC2A3	7533.36	2.04663	0.13942	14.6796	8.72e-49	9.93e-48
SLC9A4	440.298	-6.14445	0.418588	-14.679	8.79e-49	1e-47
TMEM179	236.038	4.03492	0.274999	14.6725	9.67e-49	1.1e-47
PHLDA3	3281.39	1.68371	0.114756	14.6721	9.73e-49	1.11e-47
PAQR8	1047.34	-1.34388	0.091629	-14.6666	1.06e-48	1.2e-47
DLK2	120.993	2.35141	0.160346	14.6646	1.09e-48	1.23e-47
SCN7A	53.9011	-4.14447	0.282653	-14.6628	1.12e-48	1.27e-47
NHSL1	1404.53	-1.25285	0.0854598	-14.6601	1.16e-48	1.31e-47
OLFM3	9.1888	-5.4405	0.371124	-14.6595	1.17e-48	1.33e-47
LY6G5B	148.882	2.37098	0.161783	14.6553	1.25e-48	1.41e-47
GPR182	46.1871	-2.45704	0.167659	-14.655	1.25e-48	1.41e-47
COL4A2	68193.5	1.55055	0.105812	14.6539	1.27e-48	1.44e-47
GPM6B	386.642	-2.15038	0.146773	-14.651	1.33e-48	1.5e-47
CNNM2	1425.03	-1.05002	0.0717252	-14.6395	1.57e-48	1.77e-47
ABHD17A	1992.57	1.01549	0.0693711	14.6385	1.6e-48	1.8e-47
PDGFD	5291.03	1.83815	0.125588	14.6364	1.65e-48	1.86e-47
RAB33A	106.324	2.16837	0.148188	14.6326	1.74e-48	1.96e-47
CLEC1B	10.9406	2.71695	0.185702	14.6307	1.79e-48	2.01e-47
PLAU	3920.29	-2.14314	0.146499	-14.629	1.83e-48	2.06e-47
CGNL1	8445.44	-2.12757	0.145442	-14.6283	1.85e-48	2.08e-47
COL4A5	934.377	-2.31505	0.158268	-14.6274	1.88e-48	2.11e-47
PLEKHO2	3926.11	1.05407	0.0720677	14.6261	1.92e-48	2.15e-47
NPIPB4	166.538	1.95206	0.133494	14.6228	2.01e-48	2.25e-47
ZNF692	1144.25	1.85207	0.126687	14.6192	2.12e-48	2.37e-47
HEY1	1145.56	1.58147	0.108181	14.6188	2.13e-48	2.38e-47
ASAP1	3851.61	1.03926	0.0711008	14.6167	2.2e-48	2.46e-47
OSMR	10293.9	1.52963	0.104656	14.6157	2.23e-48	2.49e-47
TLR2	1630.77	1.59359	0.109059	14.6122	2.35e-48	2.62e-47
SLC9A9	1399.64	1.81587	0.124281	14.611	2.39e-48	2.67e-47
NR3C2	1424.01	-2.05193	0.140455	-14.6092	2.46e-48	2.74e-47
PIPOX	1591.99	-2.95194	0.202064	-14.6089	2.46e-48	2.75e-47
RALGPS1	564.367	-1.96842	0.134768	-14.606	2.57e-48	2.86e-47
UGT1A3	26.1395	4.26295	0.2919	14.6041	2.64e-48	2.94e-47
FDFT1	3919.87	-1.00322	0.0686984	-14.6033	2.68e-48	2.98e-47
CACNA2D4	411.62	2.10012	0.143834	14.601	2.77e-48	3.07e-47
KCNQ1	1924.17	-1.85206	0.12688	-14.5969	2.94e-48	3.26e-47
OTOF	21.2652	2.63849	0.180785	14.5947	3.04e-48	3.37e-47
SAMHD1	6812.46	1.42339	0.0975429	14.5924	3.14e-48	3.48e-47
GCDH	1118.3	-1.04306	0.0714806	-14.5922	3.15e-48	3.49e-47
LY6H	128.995	3.52849	0.241831	14.5907	3.22e-48	3.56e-47
ITK	512.103	2.09486	0.143595	14.5887	3.31e-48	3.67e-47
SPC25	118.482	1.84883	0.126735	14.5881	3.34e-48	3.7e-47
PSMB10	1947.65	1.40993	0.0966931	14.5815	3.69e-48	4.08e-47
ERCC5	2019.69	1.00857	0.0692938	14.555	5.43e-48	5.99e-47
CTDSPL	4179.82	-1.20569	0.0828415	-14.5541	5.5e-48	6.06e-47
CRYGS	149.881	2.12054	0.145755	14.5486	5.96e-48	6.56e-47
RPL10	76796.7	1.06932	0.0735014	14.5483	5.99e-48	6.59e-47
NADSYN1	3800.87	1.08089	0.0743103	14.5456	6.23e-48	6.86e-47
TEN1-CDK3	93.1302	2.03177	0.139882	14.5248	8.43e-48	9.27e-47
PRR11	345.857	1.89524	0.130519	14.5208	8.95e-48	9.82e-47
CTNNAL1	1726.3	-1.40118	0.0964947	-14.5208	8.95e-48	9.82e-47
ERBB4	672.655	-4.05735	0.279427	-14.5202	9.02e-48	9.89e-47
APEH	4644.48	-1.21293	0.0835376	-14.5196	9.1e-48	9.98e-47
MTMR11	3182.74	1.61965	0.111565	14.5176	9.37e-48	1.03e-46
THOC6	1511.53	1.13112	0.0779449	14.5118	1.02e-47	1.12e-46
ACAN	2545.01	2.62837	0.181126	14.5113	1.03e-47	1.12e-46
SLFNL1	40.8086	2.13613	0.147217	14.51	1.05e-47	1.14e-46
LINC01125	156.889	2.03818	0.140495	14.5071	1.09e-47	1.19e-46
TERT	16.5001	6.0757	0.418923	14.5031	1.16e-47	1.26e-46
ZNF831	171.755	2.23805	0.154365	14.4984	1.24e-47	1.35e-46
ORAI3	1947.39	1.31955	0.0910344	14.495	1.3e-47	1.42e-46
PRELID3A	105.218	1.61928	0.111757	14.4893	1.42e-47	1.54e-46
TIMP1	25296.2	2.10437	0.145255	14.4874	1.46e-47	1.58e-46
JPH4	142.374	-1.62373	0.112099	-14.4849	1.51e-47	1.64e-46
GGT6	839.973	-4.75429	0.328295	-14.4818	1.58e-47	1.72e-46
MAP3K12	970.632	1.35693	0.093709	14.4802	1.62e-47	1.76e-46
RASSF10	117.551	-3.09766	0.21416	-14.4642	2.04e-47	2.21e-46
HCST	337.338	2.04504	0.141415	14.4612	2.13e-47	2.31e-46
PIF1	79.3143	2.26678	0.156749	14.4612	2.13e-47	2.31e-46
AC011462.1	8.98226	2.80595	0.194182	14.4501	2.5e-47	2.71e-46
PERM1	417.28	3.11789	0.21578	14.4494	2.53e-47	2.73e-46
TINCR	36.8398	-2.36362	0.163579	-14.4494	2.53e-47	2.73e-46
SEMA6B	2012.32	1.6475	0.114048	14.4457	2.67e-47	2.88e-46
MSH4	25.6731	2.80778	0.194375	14.4452	2.69e-47	2.89e-46
ACOT12	24.6767	-4.2742	0.296099	-14.435	3.12e-47	3.35e-46
APOB	1529.33	4.19696	0.290758	14.4345	3.14e-47	3.37e-46
CCL20	1309.63	3.67015	0.254312	14.4317	3.27e-47	3.51e-46
MFNG	1402.69	1.22362	0.0847929	14.4307	3.32e-47	3.56e-46
XAF1	828.747	1.95683	0.135649	14.4256	3.57e-47	3.83e-46
SLC17A2	244.887	3.3056	0.229202	14.4222	3.75e-47	4.02e-46
TSHR	66.8117	2.30668	0.159956	14.4207	3.84e-47	4.11e-46
VPS13D	4345.95	-1.05558	0.0732186	-14.4168	4.05e-47	4.34e-46
ARID5A	1856.67	1.42916	0.0991363	14.4162	4.1e-47	4.38e-46
FMO4	916.575	-1.37218	0.0951915	-14.4149	4.17e-47	4.46e-46
FAM57B	21.1372	3.67181	0.254729	14.4145	4.19e-47	4.48e-46
METTL26	4126.39	1.61326	0.111925	14.4138	4.24e-47	4.53e-46
DHRS9	109.536	2.41638	0.167666	14.4119	4.36e-47	4.66e-46
CCDC142	416.816	1.08506	0.075309	14.4081	4.6e-47	4.91e-46
NMUR2	7.62704	-3.74336	0.259819	-14.4076	4.64e-47	4.95e-46
TTC36	48.7477	-2.75228	0.191058	-14.4055	4.78e-47	5.09e-46
ADAMTS2	1742.25	1.94886	0.135465	14.3864	6.3e-47	6.71e-46
DIAPH2	2606.13	1.1044	0.0767682	14.3862	6.32e-47	6.73e-46
RRM2	768.809	2.18844	0.152165	14.382	6.71e-47	7.14e-46
NPIPB3	113.783	2.17775	0.151441	14.3802	6.89e-47	7.33e-46
ADAM8	662.984	2.16617	0.150653	14.3785	7.06e-47	7.5e-46
AXDND1	20.098	-2.23406	0.155391	-14.377	7.22e-47	7.66e-46
HSPB7	687.876	-3.27139	0.227574	-14.3751	7.42e-47	7.88e-46
CSRNP3	380.193	-1.62578	0.113127	-14.3712	7.84e-47	8.32e-46
FRK	2591.53	-1.31739	0.0917012	-14.3661	8.45e-47	8.95e-46
PLXNA3	2349.34	1.37149	0.0955041	14.3606	9.15e-47	9.69e-46
KRT81	38.5944	3.38316	0.235602	14.3596	9.27e-47	9.82e-46
ARL4D	798.927	-2.67201	0.186095	-14.3583	9.45e-47	1e-45
MSH5	246.344	2.18844	0.152441	14.356	9.77e-47	1.03e-45
TMEM255B	1099.03	1.53619	0.107009	14.3557	9.82e-47	1.04e-45
KCTD13	807.305	1.0537	0.0734383	14.3481	1.1e-46	1.16e-45
JAML	1046.27	1.69222	0.118023	14.3381	1.27e-46	1.33e-45
TTK	143.875	1.81517	0.126607	14.337	1.28e-46	1.35e-45
RALYL	135.64	-5.82643	0.406448	-14.335	1.32e-46	1.39e-45
FANCA	337.152	1.65032	0.115171	14.3293	1.44e-46	1.51e-45
MAL2	4674.59	-2.73935	0.191205	-14.3268	1.49e-46	1.56e-45
SLC6A17	129.387	-2.77993	0.194057	-14.3253	1.52e-46	1.59e-45
C11ORF16	10.9259	-2.1852	0.15262	-14.3179	1.69e-46	1.78e-45
LIN37	211.269	1.03021	0.0719635	14.3158	1.74e-46	1.83e-45
PPM1F	3986.1	1.04267	0.0728678	14.3091	1.92e-46	2.01e-45
SFXN5	1123.78	-1.25034	0.0874031	-14.3055	2.02e-46	2.12e-45
TBX3	789.387	-1.8457	0.129028	-14.3047	2.05e-46	2.14e-45
GAPT	351.796	2.08997	0.146147	14.3005	2.17e-46	2.27e-45
PLSCR3	44.0023	1.58965	0.111208	14.2943	2.37e-46	2.48e-45
CTSZ	18907.7	1.29552	0.0906328	14.2942	2.38e-46	2.48e-45
PPEF1	48.8638	2.52689	0.17691	14.2835	2.77e-46	2.89e-45
MAP3K14	2478.71	1.38945	0.0973029	14.2797	2.93e-46	3.05e-45
GBP1	5570.63	1.79999	0.126107	14.2735	3.2e-46	3.33e-45
NUDT1	529.245	1.27022	0.0890239	14.2684	3.45e-46	3.58e-45
ZNF205	999.294	1.07299	0.0752367	14.2615	3.8e-46	3.95e-45
NKPD1	13.5676	2.68671	0.188394	14.2611	3.82e-46	3.97e-45
NPHS2	1008.2	-7.06761	0.495623	-14.2601	3.88e-46	4.03e-45
TMIGD2	30.3343	2.18957	0.153565	14.2583	3.98e-46	4.13e-45
NDST3	25.9019	-3.06752	0.215152	-14.2574	4.03e-46	4.18e-45
FCRL3	182.89	2.81526	0.197519	14.2531	4.29e-46	4.44e-45
VAV3	5246.58	-1.39779	0.0981305	-14.2442	4.87e-46	5.04e-45
KCNMA1	3483.48	2.28472	0.160398	14.2441	4.88e-46	5.05e-45
FAM46B	222.277	-2.5538	0.179295	-14.2436	4.91e-46	5.08e-45
HOXB9	754.853	-3.27462	0.229999	-14.2375	5.36e-46	5.54e-45
GALM	3510.83	-1.1677	0.0820185	-14.237	5.4e-46	5.58e-45
C8ORF4	4076.39	-2.15915	0.151689	-14.2341	5.63e-46	5.81e-45
WLS	5045.59	-1.45847	0.102464	-14.234	5.64e-46	5.81e-45
TRAF3IP3	543.672	1.85945	0.130636	14.2338	5.65e-46	5.83e-45
SLC6A4	33.9849	-2.19873	0.154515	-14.23	5.97e-46	6.15e-45
DLGAP3	42.5669	-1.57442	0.110675	-14.2256	6.35e-46	6.54e-45
GRAP2	218.801	1.67826	0.117993	14.2234	6.56e-46	6.75e-45
PALM	1831.9	-1.59119	0.111945	-14.214	7.5e-46	7.7e-45
RCSD1	1879.5	1.23629	0.0870095	14.2087	8.09e-46	8.3e-45
BCAR3	1415.4	-1.01049	0.071125	-14.2072	8.26e-46	8.47e-45
SULT2B1	106.712	-3.19491	0.224904	-14.2057	8.45e-46	8.66e-45
SUCLA2	2804.43	-1.03791	0.0731427	-14.1902	1.05e-45	1.08e-44
LY9	183.677	2.11144	0.148835	14.1864	1.11e-45	1.14e-44
LMNTD2	383.11	2.02132	0.142517	14.1831	1.17e-45	1.19e-44
LIPH	450.179	-3.58393	0.252696	-14.1828	1.17e-45	1.2e-44
TBC1D24	1229	-1.3564	0.0956381	-14.1826	1.17e-45	1.2e-44
HMGCR	2211.75	-1.03555	0.0730524	-14.1754	1.3e-45	1.33e-44
CORIN	89	-1.62669	0.114786	-14.1716	1.37e-45	1.4e-44
OTOGL	182.354	-2.53177	0.178653	-14.1714	1.38e-45	1.4e-44
CDK3	34.1401	2.4433	0.172449	14.1683	1.44e-45	1.47e-44
MALL	263.371	2.06837	0.146137	14.1537	1.77e-45	1.8e-44
PRR16	190.731	1.77171	0.125186	14.1527	1.8e-45	1.83e-44
KLK7	80.3532	-5.77483	0.408044	-14.1525	1.8e-45	1.83e-44
ADCY7	544.292	1.90871	0.134877	14.1515	1.83e-45	1.86e-44
CHEK2	376.202	1.23409	0.0872084	14.1511	1.84e-45	1.86e-44
DLX4	58.304	2.6884	0.190019	14.1481	1.92e-45	1.94e-44
HOXD13	27.3222	3.20713	0.226779	14.1421	2.09e-45	2.12e-44
SAPCD1	49.1046	3.02787	0.214131	14.1402	2.15e-45	2.17e-44
HTATIP2	2801.4	1.22654	0.0867423	14.1401	2.15e-45	2.17e-44
PPARA	3669.72	-1.06948	0.0756455	-14.138	2.21e-45	2.24e-44
ALOX5	2507.47	2.11331	0.149485	14.1372	2.24e-45	2.26e-44
SH3BGR	281.049	-1.14185	0.0807725	-14.1366	2.26e-45	2.28e-44
KRT36	7.26202	3.76239	0.266216	14.1328	2.38e-45	2.4e-44
RPS6KA6	564.751	-3.02003	0.213763	-14.1279	2.56e-45	2.58e-44
P2RX2	3.38616	-3.62865	0.257052	-14.1164	3.01e-45	3.03e-44
GNG7	987.986	-1.39281	0.0986904	-14.1129	3.16e-45	3.18e-44
C3ORF67	272.588	1.64504	0.116571	14.1118	3.21e-45	3.23e-44
MEF2B	27.8718	2.05937	0.145953	14.1098	3.3e-45	3.32e-44
NELL1	374.716	-5.77082	0.409027	-14.1087	3.36e-45	3.38e-44
LILRA1	178.452	1.53288	0.10865	14.1084	3.37e-45	3.39e-44
LURAP1	150.48	-1.78588	0.126592	-14.1074	3.42e-45	3.43e-44
ANKRD34B	19.7987	-3.9396	0.279289	-14.1058	3.5e-45	3.51e-44
KIR2DL3	12.0165	2.6097	0.18502	14.105	3.54e-45	3.55e-44
RFX2	798.785	1.48742	0.105471	14.1026	3.66e-45	3.67e-44
PPP1R3B	6920.04	1.331	0.0943901	14.1011	3.74e-45	3.75e-44
GRM1	85.5504	-3.53201	0.25052	-14.0987	3.87e-45	3.87e-44
CHL1	910.7	-3.32136	0.235626	-14.0959	4.02e-45	4.03e-44
NFKB2	4401.59	1.246	0.0884	14.095	4.07e-45	4.08e-44
MUC17	23.6341	6.55331	0.464948	14.0947	4.09e-45	4.09e-44
RNASE2	82.7252	2.46839	0.175242	14.0856	4.66e-45	4.65e-44
ATP6V1H	3337.21	-1.16111	0.0824851	-14.0767	5.28e-45	5.26e-44
SPACA9	509.334	-1.11546	0.0792497	-14.0753	5.39e-45	5.36e-44
HOXB5	302.598	-1.92912	0.137074	-14.0736	5.52e-45	5.49e-44
CHN2	518.366	-1.60531	0.114081	-14.0718	5.66e-45	5.63e-44
SIRPD	8.21201	3.15143	0.22397	14.0707	5.75e-45	5.71e-44
PKD1L1	83.3394	1.78503	0.126922	14.0639	6.33e-45	6.28e-44
AL159163.1	14.1336	2.27001	0.161474	14.058	6.88e-45	6.82e-44
MFAP3L	3352.12	-1.70325	0.121166	-14.0572	6.96e-45	6.9e-44
MARCKS	11269.3	1.10788	0.0788302	14.054	7.28e-45	7.21e-44
RGCC	4738.5	1.60038	0.113886	14.0524	7.44e-45	7.37e-44
ADAMTS20	14.8664	5.3449	0.380414	14.0502	7.68e-45	7.6e-44
PLA2G5	47.2649	2.79109	0.198654	14.05	7.71e-45	7.62e-44
TNFAIP3	4139.33	1.2899	0.0918355	14.0458	8.17e-45	8.08e-44
M1AP	60.342	-1.74575	0.124304	-14.0441	8.37e-45	8.27e-44
CLDN11	217.593	-2.4767	0.176378	-14.042	8.62e-45	8.51e-44
ATP5S	2076.77	-1.0318	0.0734822	-14.0415	8.69e-45	8.57e-44
MUT	3280.05	-1.07966	0.0768973	-14.0403	8.83e-45	8.71e-44
SCNN1D	238.998	2.41668	0.172173	14.0363	9.34e-45	9.2e-44
PM20D1	76.2586	-2.91841	0.207924	-14.0359	9.39e-45	9.25e-44
CCDC102B	779.056	1.43452	0.102222	14.0335	9.73e-45	9.58e-44
PELI2	914.708	-1.27047	0.0905392	-14.0322	9.9e-45	9.74e-44
CDKN3	150.175	1.90787	0.136014	14.027	1.06e-44	1.05e-43
C16ORF54	280.519	1.77851	0.126804	14.0257	1.09e-44	1.07e-43
C1QL1	1948.18	3.73422	0.266273	14.024	1.11e-44	1.09e-43
KCNJ2	1161.84	1.86446	0.132998	14.0187	1.2e-44	1.18e-43
CNTNAP1	784.135	1.66136	0.118542	14.0149	1.26e-44	1.24e-43
EN1	25.3289	3.63723	0.259544	14.0139	1.28e-44	1.26e-43
SMTNL1	33.2207	2.86157	0.204223	14.012	1.32e-44	1.29e-43
L2HGDH	845.759	-1.44	0.10278	-14.0105	1.34e-44	1.32e-43
RUNX1	3718.82	1.78668	0.127552	14.0075	1.4e-44	1.37e-43
ADAM11	58.9093	2.07195	0.148057	13.9943	1.69e-44	1.65e-43
GAL3ST3	75.0636	-4.3256	0.309122	-13.9932	1.72e-44	1.67e-43
FADS3	1866.23	1.35979	0.0972113	13.988	1.85e-44	1.8e-43
VENTX	103.564	1.93586	0.138415	13.9859	1.9e-44	1.85e-43
HMGN5	440.442	-1.08267	0.0774417	-13.9805	2.05e-44	2e-43
CD36	8595.06	2.17999	0.155959	13.978	2.12e-44	2.07e-43
PAQR9	20.3835	3.69395	0.2643	13.9763	2.17e-44	2.12e-43
DUSP10	520.001	1.39646	0.0999497	13.9716	2.32e-44	2.26e-43
DEGS1	8140.74	1.28574	0.0920257	13.9715	2.33e-44	2.26e-43
DDX47	123.746	1.62467	0.116286	13.9714	2.33e-44	2.26e-43
PTPRC	4680.08	1.82396	0.130569	13.9694	2.4e-44	2.33e-43
VWCE	845.041	2.79489	0.200097	13.9677	2.46e-44	2.38e-43
HDAC10	480.234	1.54527	0.110636	13.9672	2.47e-44	2.4e-43
AP1M2	1325.48	-2.45713	0.175946	-13.9652	2.54e-44	2.46e-43
DOCK6	5516.09	1.19189	0.0853477	13.9651	2.54e-44	2.47e-43
NDRG1	127534	1.35154	0.0968003	13.9622	2.65e-44	2.57e-43
HPX	48.3483	2.38174	0.170597	13.9612	2.69e-44	2.6e-43
ADGRE2	683.219	1.83748	0.131674	13.9548	2.94e-44	2.85e-43
PAK6	12.6245	-3.58806	0.257152	-13.9531	3.01e-44	2.91e-43
TLR3	5640.43	1.50475	0.107865	13.9503	3.13e-44	3.03e-43
TMEM245	8112.36	-1.1006	0.0789451	-13.9413	3.55e-44	3.43e-43
NPY5R	81.4614	-2.40306	0.172476	-13.9328	4.01e-44	3.87e-43
COL1A1	60262.4	2.8331	0.203342	13.9327	4.01e-44	3.87e-43
NR1H3	2216.49	1.05295	0.0755761	13.9323	4.03e-44	3.89e-43
AGBL3	605.746	1.51851	0.109032	13.9272	4.33e-44	4.17e-43
GOLGA8A	1327.21	2.84943	0.204623	13.9253	4.45e-44	4.28e-43
GJA3	48.7664	-3.0268	0.217468	-13.9184	4.9e-44	4.71e-43
COL8A1	6239.35	1.99368	0.143253	13.9173	4.98e-44	4.78e-43
XCL1	74.8187	2.41138	0.173301	13.9144	5.18e-44	4.97e-43
ATP2A1	103.759	2.36657	0.17008	13.9144	5.18e-44	4.97e-43
PLOD1	16731.8	1.35505	0.0974288	13.9081	5.66e-44	5.43e-43
SYT7	474.336	-3.37888	0.243101	-13.8991	6.42e-44	6.15e-43
SLC34A3	223.884	-3.37552	0.242867	-13.8986	6.46e-44	6.18e-43
LCAT	671.771	1.81091	0.130302	13.8978	6.53e-44	6.25e-43
NFKBIE	2184.21	1.2383	0.0891009	13.8977	6.54e-44	6.26e-43
MAPK10	1084.75	-1.09824	0.0790271	-13.897	6.6e-44	6.32e-43
CTSH	10334.8	-1.26108	0.0907548	-13.8954	6.75e-44	6.46e-43
HIBCH	2670.73	-1.2779	0.0919988	-13.8904	7.25e-44	6.92e-43
NPNT	4425.33	-2.04448	0.14722	-13.8873	7.57e-44	7.22e-43
COL27A1	4304.91	1.77641	0.127977	13.8808	8.29e-44	7.91e-43
TMEM86A	980.505	-1.39502	0.100545	-13.8746	9.03e-44	8.61e-43
NCR3	48.2134	1.86657	0.13455	13.8727	9.27e-44	8.83e-43
MAN1A1	7655.95	-1.4205	0.102413	-13.8703	9.59e-44	9.12e-43
TPRG1	150.647	2.1997	0.158684	13.8622	1.07e-43	1.02e-42
TAS2R5	38.9948	1.89369	0.136626	13.8604	1.1e-43	1.04e-42
SCPEP1	4257.3	-1.16891	0.0843407	-13.8594	1.12e-43	1.06e-42
WDR90	1657.47	1.35564	0.0978203	13.8584	1.13e-43	1.07e-42
CNIH2	31.6761	1.97759	0.142786	13.85	1.27e-43	1.21e-42
DDX39A	2559.9	1.04545	0.0755167	13.8439	1.38e-43	1.31e-42
PRPS2	2451	-1.01933	0.0736333	-13.8434	1.39e-43	1.32e-42
TACSTD2	4691.45	-3.51226	0.253717	-13.8432	1.4e-43	1.32e-42
SH2B2	369.268	1.31648	0.0951264	13.8392	1.48e-43	1.4e-42
POLG2	519.979	1.10942	0.0801854	13.8358	1.55e-43	1.47e-42
CSF1R	6358.59	1.62486	0.117461	13.8332	1.61e-43	1.52e-42
TBX5	22.3614	6.19111	0.447689	13.829	1.7e-43	1.61e-42
AGL	2388.17	-1.01865	0.0736696	-13.8272	1.75e-43	1.65e-42
ATAD5	219.406	1.18278	0.0855457	13.8263	1.77e-43	1.67e-42
SLITRK5	400.457	3.40906	0.246574	13.8257	1.78e-43	1.68e-42
RASL10A	44.8136	2.03889	0.147608	13.8129	2.13e-43	2.01e-42
MEF2C	5232.39	1.28232	0.0928357	13.8128	2.13e-43	2.01e-42
ANXA1	10594.3	1.34204	0.0971967	13.8075	2.3e-43	2.16e-42
STARD9	1148.45	1.47132	0.106565	13.8068	2.32e-43	2.18e-42
TRAT1	147.686	2.3568	0.170739	13.8035	2.43e-43	2.28e-42
PXDN	7948.4	1.69964	0.123158	13.8004	2.53e-43	2.38e-42
CLMN	4048.98	-1.39818	0.10132	-13.7996	2.56e-43	2.4e-42
TSGA10	247.45	-1.09496	0.0793715	-13.7953	2.72e-43	2.55e-42
ADGRE5	5422.01	1.14142	0.0827447	13.7945	2.75e-43	2.58e-42
RASGRP3	2676.79	1.03746	0.0752131	13.7935	2.79e-43	2.61e-42
ZNF83	4347.86	1.484	0.107619	13.7894	2.95e-43	2.76e-42
TLR7	761.394	2.07627	0.150587	13.7878	3.02e-43	2.82e-42
CYP4F2	371.875	-4.88236	0.354192	-13.7845	3.16e-43	2.95e-42
CAMK2A	33.5924	-2.89947	0.210346	-13.7842	3.17e-43	2.96e-42
NUF2	133.145	1.98767	0.144236	13.7807	3.33e-43	3.11e-42
CRIP1	184.631	1.91565	0.139075	13.7742	3.64e-43	3.39e-42
COL4A3	1683.18	-2.01975	0.14666	-13.7716	3.78e-43	3.52e-42
DCLK1	1698.49	2.16624	0.157347	13.7673	4.01e-43	3.73e-42
FREM1	617.278	-3.3685	0.244691	-13.7664	4.06e-43	3.78e-42
PMFBP1	56.5761	2.09631	0.152342	13.7605	4.4e-43	4.09e-42
XRCC3	402.734	1.46244	0.106287	13.7594	4.47e-43	4.16e-42
LRRC36	133.165	1.82271	0.132475	13.7589	4.5e-43	4.18e-42
JMY	1300.93	-1.2222	0.0888309	-13.7587	4.52e-43	4.19e-42
PLA2G4D	31.031	4.47147	0.325063	13.7557	4.71e-43	4.37e-42
NINJ2	137.865	1.6545	0.12029	13.7542	4.81e-43	4.45e-42
CHST15	5563.39	1.68028	0.122202	13.75	5.09e-43	4.72e-42
GIMAP2	886.239	1.27446	0.0926929	13.7493	5.14e-43	4.76e-42
CDKL2	397.199	-1.61864	0.117748	-13.7466	5.34e-43	4.94e-42
GDPD5	715.988	1.4157	0.102994	13.7455	5.42e-43	5.01e-42
NOTCH4	7001.53	1.57967	0.114998	13.7365	6.14e-43	5.67e-42
PRKCQ	629.049	-1.68407	0.122625	-13.7335	6.4e-43	5.91e-42
VWA2	49.0704	-2.95336	0.215098	-13.7303	6.68e-43	6.17e-42
HEATR9	12.2021	3.42172	0.249254	13.7279	6.91e-43	6.38e-42
CHRNA6	32.18	2.95691	0.215654	13.7114	8.68e-43	8e-42
C7	12558.5	-3.33482	0.243277	-13.7079	9.11e-43	8.39e-42
INHBE	188.845	3.37765	0.246406	13.7077	9.13e-43	8.41e-42
GPR18	59.4702	2.00296	0.146174	13.7026	9.8e-43	9.02e-42
ABI3	1556.1	1.08029	0.0788557	13.6995	1.02e-42	9.4e-42
PLOD2	18746.5	1.79606	0.131104	13.6995	1.02e-42	9.4e-42
VWA7	427.487	-1.56943	0.114567	-13.6988	1.03e-42	9.48e-42
CCDC84	888.193	1.75095	0.127863	13.6939	1.1e-42	1.01e-41
MCCC1	2283.04	-1.07204	0.078313	-13.6892	1.18e-42	1.08e-41
PLA2G16	7323.41	1.07085	0.0782306	13.6883	1.19e-42	1.09e-41
TSPYL5	1327.99	-1.61311	0.117875	-13.6849	1.25e-42	1.15e-41
DOCK8	5575.62	1.18177	0.0863819	13.6807	1.32e-42	1.21e-41
SLC5A3	8729.16	-1.97165	0.144122	-13.6804	1.33e-42	1.22e-41
C5ORF56	523.741	1.22978	0.0898938	13.6804	1.33e-42	1.22e-41
AK7	312.649	-1.53039	0.111874	-13.6796	1.34e-42	1.23e-41
PTPN6	2926.27	1.00296	0.0733204	13.6792	1.35e-42	1.24e-41
DACH2	21.4016	-3.19232	0.233419	-13.6763	1.41e-42	1.29e-41
OR10Q1	5.06758	4.77061	0.348894	13.6735	1.46e-42	1.34e-41
AQP9	771.839	3.4157	0.249825	13.6724	1.48e-42	1.36e-41
AL512785.2	2.89262	-2.85217	0.208702	-13.6663	1.61e-42	1.47e-41
CLVS2	38.8888	4.03341	0.295142	13.666	1.62e-42	1.48e-41
EPO	558.86	4.94016	0.361564	13.6633	1.68e-42	1.53e-41
F2RL3	1770.31	2.35271	0.172275	13.6567	1.84e-42	1.67e-41
ITIH1	64.7316	4.6865	0.34317	13.6565	1.85e-42	1.68e-41
CD248	4182.04	1.8111	0.132627	13.6556	1.87e-42	1.7e-41
TWSG1	4011.46	-1.16222	0.0851149	-13.6547	1.89e-42	1.72e-41
CCNB2	285.855	1.7533	0.128402	13.6547	1.89e-42	1.72e-41
CCL4L2	450.54	2.57768	0.188806	13.6525	1.95e-42	1.77e-41
ANKRD37	680.309	1.34088	0.0982239	13.6513	1.98e-42	1.8e-41
ABCA13	47.8701	-3.58927	0.262983	-13.6483	2.07e-42	1.87e-41
GATM	27095.4	-2.1887	0.160393	-13.6458	2.14e-42	1.94e-41
TUBB2B	230.766	-2.58419	0.189411	-13.6433	2.21e-42	2e-41
ADAMTS16	298.372	-2.65965	0.194963	-13.6418	2.26e-42	2.04e-41
MYL4	46.1107	1.59845	0.117195	13.6392	2.34e-42	2.12e-41
TUBA1B	11672.8	1.10353	0.0810008	13.6236	2.9e-42	2.62e-41
SCN4B	2061.68	1.96907	0.144608	13.6166	3.19e-42	2.88e-41
TMEM262	67.2984	1.56953	0.115287	13.6141	3.3e-42	2.98e-41
TAZ	1420.25	1.13486	0.0833802	13.6106	3.46e-42	3.12e-41
SYP	187.885	-1.54835	0.11382	-13.6035	3.82e-42	3.44e-41
GMPR	736.487	-2.28401	0.167917	-13.602	3.9e-42	3.51e-41
TBC1D30	340.613	-1.09577	0.0806338	-13.5895	4.62e-42	4.15e-41
FBXO39	20.909	2.2871	0.168354	13.5851	4.91e-42	4.41e-41
DNM3	461.77	-1.25499	0.0923841	-13.5845	4.95e-42	4.44e-41
VAMP5	3095.23	1.23689	0.0910588	13.5835	5.02e-42	4.5e-41
TUBB6	3892.88	1.18594	0.0873131	13.5826	5.08e-42	4.56e-41
CD200R1	221.765	2.22282	0.163673	13.5809	5.2e-42	4.66e-41
SLC18A3	66.9994	7.70673	0.567624	13.5772	5.47e-42	4.9e-41
BTNL9	3391.43	2.17748	0.160385	13.5765	5.52e-42	4.94e-41
SAMD12	686.961	-1.95296	0.143986	-13.5635	6.59e-42	5.89e-41
BCKDHB	1226.51	-1.29728	0.0956731	-13.5595	6.96e-42	6.22e-41
NEK2	138.957	2.06642	0.152397	13.5595	6.96e-42	6.22e-41
ACOT6	11.8015	-2.35931	0.174039	-13.5562	7.28e-42	6.51e-41
ILDR1	628.589	-2.01021	0.148296	-13.5553	7.37e-42	6.58e-41
BICDL1	3217.04	-1.99862	0.147459	-13.5538	7.53e-42	6.72e-41
SNAI3	99.9108	1.31366	0.0969504	13.5498	7.94e-42	7.09e-41
RNASE6	1155.71	1.54801	0.114274	13.5465	8.31e-42	7.41e-41
ZGRF1	182.395	1.20573	0.0890613	13.5382	9.31e-42	8.29e-41
NRARP	767.221	1.65146	0.122003	13.5362	9.56e-42	8.51e-41
ABLIM1	10526.2	-1.00124	0.0740162	-13.5273	1.08e-41	9.6e-41
ANKK1	40.1865	2.20899	0.16335	13.523	1.14e-41	1.02e-40
MOGAT2	23.8668	-4.29454	0.317718	-13.5168	1.24e-41	1.1e-40
CREB5	2411.2	1.49345	0.110489	13.5168	1.25e-41	1.1e-40
INSR	21107.9	1.2591	0.0931548	13.5163	1.25e-41	1.11e-40
SEC16B	43.1548	1.67527	0.123969	13.5136	1.3e-41	1.15e-40
CNGA1	175.575	-2.51092	0.185823	-13.5124	1.32e-41	1.17e-40
TSPAN8	656.967	-3.89209	0.288075	-13.5107	1.35e-41	1.2e-40
THSD4	1640.95	-1.98461	0.146895	-13.5104	1.36e-41	1.2e-40
FGFR1OP	1710.97	1.3508	0.099987	13.5097	1.37e-41	1.21e-40
ANO7	204.023	1.11459	0.0825126	13.5081	1.4e-41	1.24e-40
CLSTN2	965.675	-2.7281	0.202119	-13.4975	1.62e-41	1.43e-40
CACNG8	52.149	2.18665	0.162056	13.4932	1.72e-41	1.51e-40
FOXJ3	9466.8	1.63951	0.121548	13.4885	1.83e-41	1.61e-40
CYS1	6978.96	-2.08352	0.154504	-13.4852	1.91e-41	1.68e-40
GSAP	2099.61	1.17513	0.087186	13.4785	2.09e-41	1.84e-40
GOT2	6636.1	-1.0621	0.07881	-13.4767	2.15e-41	1.89e-40
BPI	42.6894	-2.42064	0.179618	-13.4766	2.15e-41	1.89e-40
FBLN7	525.447	2.20627	0.163748	13.4736	2.24e-41	1.96e-40
TSPYL1	8034.45	-1.02002	0.0757085	-13.473	2.26e-41	1.98e-40
KIR2DL1	11.6091	2.48454	0.184436	13.471	2.32e-41	2.03e-40
ZNF581	1161.83	1.10207	0.0818529	13.464	2.55e-41	2.23e-40
C20ORF202	62.2487	1.34688	0.100089	13.4568	2.81e-41	2.46e-40
NTN4	8637.39	-1.64861	0.122526	-13.4552	2.87e-41	2.51e-40
ZNF276	1016.03	1.31849	0.0980231	13.4508	3.05e-41	2.66e-40
ALDH3B2	25.1558	-4.04681	0.300883	-13.4498	3.09e-41	2.7e-40
TLR8	397.971	2.1195	0.157587	13.4497	3.09e-41	2.7e-40
ALOX12	140.624	1.20662	0.089733	13.4468	3.22e-41	2.81e-40
LMNB1	955.105	1.35434	0.100725	13.4458	3.26e-41	2.84e-40
DNAJC28	116.635	-1.16906	0.0869529	-13.4448	3.3e-41	2.88e-40
TAS2R20	25.9893	1.88297	0.140081	13.442	3.43e-41	2.99e-40
OAS2	3218.51	1.32692	0.098732	13.4396	3.54e-41	3.08e-40
ESRP2	897.694	-1.52149	0.113226	-13.4377	3.64e-41	3.16e-40
NHLH1	14.0968	2.11697	0.157554	13.4365	3.7e-41	3.21e-40
SIPA1L2	2937.4	1.14267	0.0850451	13.436	3.72e-41	3.23e-40
AGMAT	3009.5	-2.44891	0.182312	-13.4325	3.9e-41	3.39e-40
SACS	1603.89	1.27845	0.0951799	13.432	3.93e-41	3.41e-40
CHGB	375.071	-3.64176	0.271147	-13.431	3.98e-41	3.45e-40
EVPL	1151.33	-1.52997	0.113936	-13.4284	4.12e-41	3.57e-40
TDRD6	137.644	1.82809	0.136148	13.4272	4.19e-41	3.63e-40
RBM47	8640.38	-1.09783	0.0817742	-13.4252	4.31e-41	3.73e-40
KDELC1	953.179	1.2398	0.0923786	13.4208	4.57e-41	3.95e-40
CDH23	529.557	2.36338	0.176259	13.4086	5.38e-41	4.65e-40
KAZN	1940.19	-1.07805	0.0804268	-13.4041	5.72e-41	4.94e-40
ANKLE1	33.1823	2.07383	0.154732	13.4027	5.83e-41	5.03e-40
XRCC2	109.749	1.59342	0.118986	13.3917	6.76e-41	5.83e-40
NINL	1185.4	-1.20846	0.0902407	-13.3916	6.77e-41	5.83e-40
ATP5A1	30459.3	-1.22566	0.0915306	-13.3907	6.85e-41	5.9e-40
FAM159A	57.8401	1.78132	0.133041	13.3892	6.99e-41	6.02e-40
FZD1	9046.27	1.27543	0.0952645	13.3883	7.08e-41	6.09e-40
CCNL2	5181.37	1.82447	0.136284	13.3873	7.18e-41	6.17e-40
ARL4A	1045.77	1.1289	0.0843369	13.3856	7.34e-41	6.3e-40
IL2RG	2080.83	1.91113	0.142792	13.384	7.5e-41	6.44e-40
KNTC1	971.372	1.1667	0.0871823	13.3824	7.67e-41	6.57e-40
TBC1D9	3367.62	-1.18024	0.0881955	-13.3821	7.7e-41	6.6e-40
MAN1C1	1302.73	-2.1911	0.16389	-13.3693	9.14e-41	7.82e-40
GLRX5	1968.61	-1.07967	0.0807698	-13.3673	9.39e-41	8.03e-40
DRD4	52.2397	2.00973	0.150366	13.3656	9.61e-41	8.22e-40
MND1	59.5134	1.54673	0.115731	13.3649	9.7e-41	8.28e-40
CLSPN	124.388	1.6043	0.12007	13.3614	1.02e-40	8.68e-40
ANG	1286.85	1.61317	0.120735	13.3613	1.02e-40	8.69e-40
PTGR1	5364.6	-1.29913	0.0973245	-13.3485	1.21e-40	1.03e-39
BGLAP	40.1265	2.33841	0.175317	13.3382	1.39e-40	1.18e-39
THBS3	1698.76	1.26309	0.0947286	13.3338	1.47e-40	1.25e-39
MAPRE2	7124.43	1.00988	0.075743	13.333	1.49e-40	1.27e-39
MLIP	121.25	2.13944	0.160518	13.3283	1.58e-40	1.35e-39
IGFL2	22.1746	4.3286	0.324813	13.3264	1.62e-40	1.38e-39
NLRP12	49.2153	1.63074	0.122384	13.3248	1.66e-40	1.41e-39
PCDHGC5	37.548	2.17317	0.163114	13.323	1.7e-40	1.44e-39
SLC34A1	1773.29	-4.39152	0.329622	-13.3229	1.7e-40	1.45e-39
OR52N4	22.15	2.54079	0.190717	13.3223	1.72e-40	1.46e-39
OR51E2	184.076	2.21749	0.166521	13.3166	1.85e-40	1.57e-39
HACD3	6320.26	-1.3832	0.103885	-13.3148	1.9e-40	1.61e-39
SPTA1	28.3551	2.6869	0.201803	13.3145	1.91e-40	1.62e-39
SLC16A8	49.3531	2.08816	0.156899	13.3089	2.05e-40	1.74e-39
PMEPA1	7842.98	1.62097	0.121867	13.3012	2.28e-40	1.93e-39
OLFM4	178.746	-4.82922	0.363119	-13.2993	2.34e-40	1.98e-39
NKX6-2	1.18013	-3.13937	0.236157	-13.2936	2.52e-40	2.13e-39
CAT	11861.8	-1.26565	0.0952219	-13.2916	2.59e-40	2.19e-39
RPL36A	3960.98	1.29451	0.0975053	13.2763	3.18e-40	2.68e-39
MRPS6	3497.46	-1.57554	0.118677	-13.2759	3.2e-40	2.69e-39
CFAP61	28.6353	-1.83136	0.137995	-13.2712	3.4e-40	2.86e-39
KCTD19	30.493	2.40271	0.18109	13.268	3.55e-40	2.99e-39
IL27	11.1085	2.47743	0.186836	13.2599	3.95e-40	3.33e-39
WDR97	91.7377	2.44316	0.184256	13.2596	3.97e-40	3.34e-39
GPR82	86.0248	1.97037	0.148621	13.2576	4.08e-40	3.42e-39
RGS14	2516.74	1.38844	0.104761	13.2535	4.31e-40	3.61e-39
NRM	1151.26	1.10723	0.0835633	13.2502	4.5e-40	3.77e-39
RARA	3973.08	1.06945	0.0807161	13.2495	4.54e-40	3.8e-39
IL7	290.289	1.15502	0.0871756	13.2494	4.55e-40	3.81e-39
FBXO21	4870.74	-1.05432	0.0795888	-13.2471	4.69e-40	3.92e-39
VWA3B	12.1658	-2.33014	0.17592	-13.2455	4.79e-40	4e-39
EGFR	19441.9	1.46575	0.1107	13.2407	5.11e-40	4.27e-39
FXYD4	1787.89	-6.20875	0.46915	-13.234	5.58e-40	4.65e-39
HASPIN	42.0795	1.73826	0.131363	13.2325	5.7e-40	4.75e-39
CSF2RB	938.968	1.35415	0.102354	13.23	5.89e-40	4.9e-39
LSMEM1	122.554	1.85619	0.140314	13.2288	5.98e-40	4.98e-39
THEMIS	250.987	2.17908	0.164769	13.2251	6.29e-40	5.23e-39
PSD2	67.8864	2.4364	0.184235	13.2244	6.35e-40	5.27e-39
LNX1	990.713	-1.52239	0.115126	-13.2237	6.4e-40	5.31e-39
ADAM19	1017.62	1.6009	0.121063	13.2236	6.41e-40	5.32e-39
LPIN3	2468.37	1.58433	0.119817	13.2229	6.47e-40	5.37e-39
ABCA12	489.715	2.47208	0.187024	13.218	6.91e-40	5.73e-39
FAM184A	228.178	-1.60158	0.12119	-13.2155	7.14e-40	5.92e-39
CNTN1	434.109	-3.72546	0.281983	-13.2117	7.52e-40	6.23e-39
EIF4EBP3	631.977	1.31334	0.0994115	13.2112	7.57e-40	6.27e-39
GLDC	1379.97	-2.34234	0.177306	-13.2107	7.61e-40	6.3e-39
NPIPA1	226.014	1.75519	0.132893	13.2075	7.94e-40	6.57e-39
EXOC3L4	746.811	2.07615	0.157211	13.2062	8.08e-40	6.68e-39
ATP11A	16532.3	1.48313	0.112315	13.205	8.21e-40	6.78e-39
DNASE1L3	606.651	-2.16578	0.164092	-13.1986	8.94e-40	7.38e-39
APBB3	1144.68	1.50203	0.113806	13.1982	8.98e-40	7.42e-39
HIST1H3H	179.689	2.5753	0.195156	13.1961	9.24e-40	7.62e-39
SOX30	20.8721	-1.96689	0.149061	-13.1952	9.35e-40	7.71e-39
BCL7A	1628.75	-1.02186	0.077447	-13.1943	9.46e-40	7.8e-39
CPNE5	557.667	1.78496	0.135364	13.1864	1.05e-39	8.66e-39
CARD11	1021.11	2.1419	0.162459	13.1843	1.08e-39	8.9e-39
[truncated: 3,893 more rows]

## Sheet: Table S7
Table S7: Malignant cells_C1_Scissor+ VS Malignant cells_C2_Scissor- (Differentially expressed genes)
Gene	p_val	avg_log2FC	pct.1	pct.2	p_val_adj
ATP5E	2.52e-33	1.55756	1	0.919	5.88e-29
TMSB10	3.29e-31	1.67658	1	0.946	7.65e-27
TMSB4X	5.05e-31	1.62832	1	1	1.18e-26
COX6C	6.72e-29	1.95704	1	0.703	1.57e-24
GAPDH	1.45e-28	1.88764	1	0.946	3.37e-24
RPLP1	4.5e-26	1.17046	1	1	1.05e-21
SERF2	6.79e-26	1.35982	1	0.919	1.58e-21
RPS14	1.51e-25	1.3982	1	0.946	3.51e-21
RPL35	2.87e-24	1.44311	1	0.919	6.69e-20
MYL6	2.92e-24	1.53068	1	0.892	6.8e-20
NDUFA4	7.56e-24	1.76886	0.986	0.649	1.76e-19
RPL15	1.97e-23	1.14396	1	0.973	4.58e-19
RPL32	4.45e-23	1.51318	1	0.811	1.04e-18
RPS15	7.61e-23	1.13053	1	0.946	1.77e-18
RPS15A	1.06e-22	1.11049	1	0.919	2.46e-18
RPS24	5.83e-22	1.17497	1	0.946	1.36e-17
RPL19	1.2e-21	1.20127	1	0.892	2.79e-17
RPL23A	2.7e-21	1.05954	1	0.973	6.29e-17
SFPQ	4.08e-21	-1.57843	0.829	0.892	9.51e-17
S100A6	1.21e-20	1.83794	0.995	0.73	2.81e-16
RPL7A	1.54e-20	1.30083	1	0.838	3.58e-16
RPL41	2.36e-20	1.20491	1	1	5.51e-16
PARK7	3.48e-20	1.92238	0.995	0.703	8.12e-16
RPS25	9.68e-20	1.25028	1	0.784	2.25e-15
ATP5L	1.59e-19	1.48312	0.986	0.811	3.7e-15
RPL30	2.11e-19	1.04179	1	0.946	4.9e-15
FAU	3.11e-19	0.847368	1	0.946	7.25e-15
RPL10	3.55e-19	1.02386	1	0.973	8.27e-15
RPS19	4.25e-19	1.10267	1	0.919	9.9e-15
RPS9	5.58e-19	0.996654	1	0.919	1.3e-14
SH3BGRL3	9.22e-19	1.69885	1	0.676	2.15e-14
TNFAIP3	1.02e-18	-2.86894	0.581	0.838	2.37e-14
RPL27	1.37e-18	1.30419	1	0.811	3.2e-14
SLC38A2	2.34e-18	-2.27237	0.695	0.946	5.46e-14
RPS3	2.59e-18	1.04851	1	1	6.03e-14
UBL5	2.62e-18	1.54953	0.976	0.676	6.11e-14
RPS12	3.44e-18	1.36126	1	0.919	8.01e-14
TMA7	3.62e-18	1.27582	0.995	0.811	8.44e-14
RPS27A	3.9e-18	1.10244	1	0.946	9.09e-14
RPL11	5.32e-18	1.01693	1	1	1.24e-13
RPS7	7.53e-18	1.14929	1	0.919	1.75e-13
SRP14	9.69e-18	1.41316	0.995	0.784	2.26e-13
RPL29	1.02e-17	1.29468	1	0.892	2.37e-13
PABPC1	1.17e-17	-1.52171	0.838	0.973	2.72e-13
CD3D	1.9e-17	1.79114	0.971	0.676	4.42e-13
RPS27	2.1e-17	0.88345	1	1	4.88e-13
RPL10A	2.35e-17	1.41666	1	0.865	5.48e-13
ARPC3	2.96e-17	1.5185	0.99	0.784	6.9e-13
OST4	3e-17	1.78667	0.976	0.649	6.98e-13
CHCHD2	3.35e-17	1.32841	0.99	0.838	7.81e-13
COX8A	4.61e-17	1.46634	1	0.784	1.07e-12
RUNX3	6.23e-17	-1.80108	0.8	0.973	1.45e-12
RPS23	2.23e-16	1.03566	1	0.946	5.19e-12
S100A4	3.39e-16	2.24875	0.967	0.703	7.91e-12
HSPH1	4.56e-16	-2.44973	0.757	0.946	1.06e-11
RPL26	4.79e-16	1.11989	1	0.919	1.12e-11
RPL12	4.86e-16	1.19891	1	0.838	1.13e-11
EDF1	5.13e-16	1.59017	0.976	0.649	1.19e-11
SUB1	5.23e-16	1.46527	0.99	0.919	1.22e-11
RPS28	5.99e-16	0.921101	1	0.973	1.4e-11
ATP5J	8.04e-16	1.84165	0.952	0.568	1.87e-11
RPL18A	8.64e-16	1.22336	1	0.919	2.01e-11
RPL21	8.88e-16	1.06752	1	0.919	2.07e-11
CEP350	9.55e-16	-2.54884	0.295	0.622	2.23e-11
PFDN5	1.03e-15	1.31784	0.99	0.784	2.39e-11
GSTP1	1.08e-15	2.28709	0.938	0.595	2.51e-11
NR4A2	1.23e-15	-2.80076	0.49	0.838	2.86e-11
CYBA	1.26e-15	1.73407	0.971	0.676	2.93e-11
COX7A2	1.36e-15	1.73878	0.981	0.568	3.17e-11
DUSP4	1.75e-15	-1.72003	0.786	0.757	4.08e-11
RPL18	3.43e-15	0.934799	1	0.973	7.99e-11
SYNE2	3.54e-15	-1.82221	0.71	0.892	8.24e-11
SIK1	4.26e-15	-2.77725	0.3	0.784	9.93e-11
HINT1	7.45e-15	1.28264	0.995	0.838	1.73e-10
PFN1	9.97e-15	1.10213	1	0.919	2.32e-10
NDUFB8.1	1.07e-14	2.33712	0.905	0.405	2.49e-10
DNAJB6	1.27e-14	-1.65652	0.719	0.811	2.96e-10
UBA52	1.31e-14	1.11637	0.995	0.865	3.06e-10
ATP5J2	1.56e-14	2.16521	0.89	0.486	3.63e-10
REL	1.88e-14	-2.65175	0.352	0.838	4.37e-10
RPS4X	1.98e-14	1.15149	1	0.946	4.61e-10
RPS3A	3.39e-14	0.964001	1	0.919	7.89e-10
YPEL5	4.55e-14	-2.46675	0.448	0.811	1.06e-09
SMCHD1	5.47e-14	-1.86463	0.643	0.919	1.27e-09
RPS2	6.36e-14	1.32564	1	0.973	1.48e-09
COPE	6.44e-14	2.19478	0.886	0.432	1.5e-09
COX4I1	1.02e-13	1.45685	0.971	0.73	2.38e-09
HSPD1	1.19e-13	-1.98771	0.838	0.973	2.78e-09
COMMD6	1.27e-13	1.64082	0.952	0.622	2.96e-09
CFL1	1.43e-13	0.872545	1	0.946	3.33e-09
SNRNP25	1.53e-13	3.6602	0.743	0.108	3.56e-09
UQCR10	1.59e-13	1.58146	0.952	0.649	3.72e-09
RPLP2	1.73e-13	1.0237	1	0.838	4.02e-09
RPL22	1.76e-13	1.23462	0.995	0.784	4.1e-09
NDUFA1	1.92e-13	1.64687	0.952	0.541	4.48e-09
RPS16	2.15e-13	1.00001	1	0.919	5e-09
TMEM2	2.18e-13	-2.31881	0.49	0.784	5.07e-09
CHORDC1	2.41e-13	-1.93449	0.529	0.676	5.6e-09
COX7C	2.68e-13	1.07407	0.981	0.865	6.23e-09
PSMB9	2.68e-13	1.27318	0.967	0.865	6.25e-09
MKI67	3.12e-13	-1.66902	0.743	0.973	7.27e-09
ATP5D	3.4e-13	1.96846	0.905	0.486	7.92e-09
RPL36AL	3.79e-13	1.15743	1	0.838	8.83e-09
B2M	4.26e-13	0.635348	1	1	9.93e-09
RPS21	4.67e-13	1.02994	0.995	0.892	1.09e-08
NDUFB2	4.93e-13	1.69226	0.943	0.568	1.15e-08
MYL12B	4.98e-13	1.20243	0.99	0.784	1.16e-08
PSMA7	5.4e-13	1.13703	0.99	0.811	1.26e-08
PPIA	6.23e-13	1.22728	0.986	0.892	1.45e-08
DBI	7.24e-13	1.57844	0.957	0.703	1.69e-08
CCDC167	8.37e-13	3.03562	0.781	0.216	1.95e-08
CLIC1	1.1e-12	1.42068	0.986	0.784	2.57e-08
RPL39	1.17e-12	0.829824	1	0.973	2.73e-08
NDUFB11	1.91e-12	1.75821	0.924	0.568	4.44e-08
DDX3X	2.26e-12	-1.81064	0.6	0.838	5.27e-08
RPL28	2.44e-12	0.820383	1	0.973	5.69e-08
NUDT1	2.97e-12	1.85169	0.91	0.486	6.91e-08
YME1L1	3.12e-12	-2.15981	0.452	0.757	7.26e-08
C9orf16	3.23e-12	2.06736	0.881	0.432	7.53e-08
RPS29	3.85e-12	0.926537	0.995	0.892	8.97e-08
RPS5	4.15e-12	1.20712	0.995	0.73	9.67e-08
IFI27L2	4.33e-12	1.87483	0.91	0.432	1.01e-07
NACA	4.49e-12	1.04482	0.99	0.919	1.05e-07
MZT2B	4.8e-12	1.46374	0.971	0.649	1.12e-07
ATP5I	4.84e-12	1.87265	0.895	0.568	1.13e-07
RANBP2	5.71e-12	-3.1209	0.262	0.649	1.33e-07
NDUFS5	5.71e-12	1.48968	0.962	0.622	1.33e-07
RPL35A	6.55e-12	1.05696	0.995	0.865	1.53e-07
COX6B1	7.13e-12	1.51831	0.943	0.676	1.66e-07
DNAJA1	7.41e-12	-1.75559	0.843	0.946	1.73e-07
NDUFA2	7.81e-12	1.83243	0.89	0.405	1.82e-07
TXN	9.44e-12	1.6258	0.943	0.622	2.2e-07
HNRNPH1	9.63e-12	-1.49572	0.8	0.919	2.24e-07
SNRPE	1.01e-11	2.28068	0.838	0.351	2.35e-07
NEDD8	1.06e-11	1.86495	0.905	0.486	2.47e-07
ZNF331	1.08e-11	-2.13781	0.49	0.838	2.51e-07
PSME2	1.08e-11	1.62863	0.943	0.595	2.52e-07
DAD1	1.09e-11	2.09924	0.862	0.324	2.53e-07
CHD1	1.23e-11	-2.36772	0.352	0.757	2.86e-07
EIF3K	1.25e-11	1.5608	0.929	0.595	2.91e-07
GMFG	1.29e-11	1.33801	0.971	0.703	2.99e-07
WNK1	1.29e-11	-1.6898	0.524	0.73	3.01e-07
NDUFC2	1.39e-11	1.76373	0.919	0.459	3.25e-07
RPS8	1.42e-11	1.08562	1	0.919	3.3e-07
RPL24	1.67e-11	0.927722	1	0.946	3.9e-07
SSR4	1.73e-11	1.60726	0.938	0.568	4.02e-07
RPL27A	1.77e-11	0.90794	1	0.946	4.12e-07
RPS18	1.89e-11	1.09783	1	0.973	4.41e-07
ERH	2.06e-11	1.75156	0.852	0.514	4.81e-07
PTPRC	2.23e-11	-1.20092	0.924	1	5.2e-07
AHI1	2.97e-11	-1.60277	0.443	0.568	6.91e-07
RBM39	3.54e-11	-1.14317	0.881	0.946	8.26e-07
UQCRQ	3.81e-11	1.89757	0.886	0.459	8.88e-07
FOSB	4.11e-11	-1.98488	0.629	0.865	9.57e-07
SEC61G	4.24e-11	2.23266	0.838	0.378	9.87e-07
HSP90AB1	4.58e-11	-1.59315	0.919	0.919	1.07e-06
ARPC1B	5.31e-11	1.17131	0.948	0.703	1.24e-06
GOLGB1	6.21e-11	-2.193	0.352	0.73	1.45e-06
RPL34	7.03e-11	0.885977	0.99	0.946	1.64e-06
VPS37B	7.48e-11	-2.80422	0.224	0.676	1.74e-06
SON	7.88e-11	-1.13665	0.89	1	1.84e-06
ELMSAN1	8.33e-11	-2.87298	0.167	0.541	1.94e-06
TCEB2	8.51e-11	1.29817	0.962	0.649	1.98e-06
RPL14	8.54e-11	0.957937	1	0.892	1.99e-06
UQCR11.1	8.91e-11	1.94997	0.862	0.486	2.07e-06
RBX1	9.82e-11	1.62521	0.905	0.541	2.29e-06
SMG1	9.91e-11	-1.43735	0.619	0.838	2.31e-06
PRELID1	1e-10	1.83793	0.857	0.324	2.34e-06
MYL12A	1.09e-10	1.38603	0.99	0.811	2.53e-06
NEU1	1.26e-10	-2.54752	0.333	0.649	2.92e-06
RALGAPA1	1.3e-10	-2.434	0.262	0.649	3.03e-06
SHFM1	1.39e-10	1.51067	0.948	0.649	3.23e-06
TSTD1	1.41e-10	2.03061	0.862	0.432	3.28e-06
RPL9	1.49e-10	0.861226	1	0.892	3.46e-06
ASPM	1.55e-10	-1.92573	0.624	0.811	3.61e-06
RPL3	1.67e-10	0.928149	1	0.892	3.89e-06
RPL13	1.75e-10	0.864095	1	0.973	4.07e-06
ZC3HAV1	2.09e-10	-1.82889	0.471	0.73	4.86e-06
MALAT1	2.14e-10	-1.15162	1	1	4.98e-06
ATP5H	2.14e-10	2.25242	0.8	0.297	5e-06
FNBP1	2.17e-10	-1.66405	0.676	0.865	5.05e-06
SEC61B	2.79e-10	1.50807	0.929	0.649	6.5e-06
HSPB11	2.81e-10	1.96259	0.824	0.514	6.54e-06
ATPIF1	2.96e-10	1.18548	0.943	0.784	6.9e-06
WSB1	2.99e-10	-1.6866	0.576	0.838	6.96e-06
GNB2L1	3.09e-10	1.05787	0.99	0.784	7.21e-06
BTG1	4.13e-10	-1.19209	0.952	0.973	9.61e-06
RLF	4.33e-10	-2.36482	0.233	0.703	1.01e-05
HSPA8	4.41e-10	-1.10835	0.971	0.946	1.03e-05
RPL6	4.56e-10	0.894243	1	0.892	1.06e-05
TIPARP	4.58e-10	-2.99199	0.195	0.486	1.07e-05
DRAP1	4.8e-10	1.89932	0.833	0.405	1.12e-05
ATP5G1	5.14e-10	2.62688	0.729	0.243	1.2e-05
CHD2	5.24e-10	-1.80636	0.548	0.757	1.22e-05
PSMB1	5.78e-10	1.53483	0.905	0.541	1.35e-05
APRT	5.88e-10	2.15907	0.8	0.351	1.37e-05
ATF4	7.37e-10	-1.60487	0.51	0.73	1.72e-05
MRPL41	7.85e-10	2.43981	0.752	0.27	1.83e-05
POLR2L	7.96e-10	1.6473	0.881	0.459	1.85e-05
USMG5	8.56e-10	1.60797	0.89	0.459	1.99e-05
PSMB3	8.65e-10	1.82832	0.843	0.378	2.02e-05
DDX5	9.07e-10	-1.08452	0.976	1	2.11e-05
DDT	9.15e-10	1.86532	0.857	0.378	2.13e-05
RPL8	9.8e-10	0.974346	1	0.919	2.28e-05
SNRPG	9.95e-10	1.54661	0.919	0.568	2.32e-05
PSMD8	1.04e-09	1.4558	0.914	0.541	2.42e-05
MT2A	1.04e-09	1.39533	0.986	0.757	2.42e-05
JOSD1	1.07e-09	-1.6171	0.486	0.757	2.5e-05
TIMM8B	1.11e-09	3.08222	0.643	0.108	2.6e-05
LSM3	1.14e-09	1.94281	0.829	0.378	2.65e-05
DDX17	1.16e-09	-1.45891	0.629	0.865	2.71e-05
NEAT1	1.3e-09	-1.90384	0.852	0.919	3.03e-05
EIF3A	1.31e-09	-1.50247	0.6	0.838	3.05e-05
PSMB8	1.45e-09	1.11873	0.971	0.73	3.38e-05
GNG5	1.45e-09	1.23128	0.952	0.757	3.39e-05
RPSA	1.46e-09	0.981117	0.986	0.946	3.41e-05
ZFAND5	1.47e-09	-1.70984	0.419	0.676	3.42e-05
COX7B	1.77e-09	1.3649	0.933	0.622	4.12e-05
CXCR4	1.78e-09	-1.27154	0.929	0.973	4.14e-05
ZBTB1	1.8e-09	-1.91985	0.467	0.73	4.2e-05
BRD2	2.14e-09	-1.45401	0.776	0.865	4.99e-05
TRAPPC2L	2.24e-09	3.19112	0.624	0.108	5.21e-05
GPBP1	2.26e-09	-1.31806	0.748	0.838	5.27e-05
USP36	2.35e-09	-3.28486	0.095	0.541	5.49e-05
ZFP36L1	2.4e-09	-1.62903	0.648	0.784	5.59e-05
KIF5B	2.44e-09	-1.41306	0.5	0.568	5.67e-05
PSME1	2.51e-09	1.56842	0.91	0.541	5.84e-05
ANAPC11	2.81e-09	1.91236	0.819	0.324	6.54e-05
HSP90AA1	2.94e-09	-1.51072	0.99	1	6.84e-05
ACTG1	3e-09	0.86584	1	1	6.99e-05
FOSL2	3.12e-09	-3.01638	0.152	0.568	7.27e-05
NDUFB1	3.16e-09	1.55265	0.881	0.568	7.36e-05
MRPL34	3.23e-09	2.95582	0.648	0.162	7.52e-05
TOP2A	3.46e-09	-1.39454	0.719	0.892	8.07e-05
HAUS3	3.68e-09	-2.65118	0.195	0.568	8.57e-05
SNRPD2	3.95e-09	1.39081	0.924	0.595	9.21e-05
NDUFB4	4.07e-09	1.54816	0.871	0.405	9.48e-05
NR3C1	4.12e-09	-1.95266	0.367	0.649	9.59e-05
MT-ND6	4.55e-09	-2.34087	0.362	0.703	0.000106054
PDCD5	4.65e-09	2.18579	0.733	0.243	0.000108399
POMP	4.69e-09	1.29804	0.929	0.568	0.000109282
BCL11B	4.82e-09	-1.46203	0.486	0.676	0.000112351
PSMB2	4.86e-09	1.95851	0.79	0.351	0.000113193
RPL36	5.47e-09	0.88459	1	0.838	0.000127374
COX5B	5.61e-09	1.44133	0.881	0.568	0.000130741
LAMTOR4	6.85e-09	1.74691	0.848	0.405	0.000159461
NR4A3	8.01e-09	-3.22102	0.11	0.541	0.000186673
RP11-138A9.2	8.13e-09	-2.9072	0.171	0.568	0.000189275
HECA	8.34e-09	-2.69204	0.176	0.595	0.000194358
LSM7	8.51e-09	1.3158	0.9	0.486	0.000198316
RNF19A	9.7e-09	-2.11053	0.51	0.838	0.000225983
LDHB	9.71e-09	1.47401	0.881	0.595	0.000226078
TSC22D3	9.81e-09	-1.50714	0.676	0.784	0.000228547
KIF11	9.91e-09	-1.51205	0.471	0.73	0.000230807
HMGN1	9.99e-09	1.10211	0.967	0.784	0.000232643
TFRC	1e-08	-2.23142	0.348	0.73	0.000233715
FABP5	1.11e-08	1.4599	0.938	0.568	0.000258695
RAD21	1.11e-08	-1.45735	0.686	0.865	0.000259474
C11orf31	1.27e-08	1.7589	0.819	0.432	0.000295783
NDUFS8	1.36e-08	1.9039	0.71	0.189	0.000316199
LSM2	1.44e-08	2.21001	0.714	0.297	0.00033435
EIF5	1.44e-08	-1.05641	0.776	0.838	0.000336503
ARHGDIB	1.51e-08	1.02381	0.981	0.703	0.000351231
LSM5	1.53e-08	1.55437	0.814	0.324	0.000355327
TPI1	1.56e-08	1.29286	0.943	0.622	0.000364104
VAMP8	1.61e-08	1.79272	0.81	0.351	0.000374415
COX5A	1.63e-08	1.59234	0.833	0.378	0.000379106
NDUFB7	1.71e-08	1.90746	0.781	0.324	0.000397957
RPL38	1.74e-08	1.03795	0.986	0.757	0.000405308
FAM96B	1.89e-08	1.75926	0.805	0.378	0.000440131
CD97	1.98e-08	-1.5462	0.571	0.865	0.000460884
ATP5G3	2.02e-08	1.10507	0.929	0.811	0.000469401
BTF3	2.02e-08	1.10311	0.981	0.757	0.000471533
CENPF	2.03e-08	-1.6803	0.614	0.892	0.000471712
EEF1D	2.05e-08	0.858298	0.99	0.865	0.00047796
SNRPF	2.05e-08	1.14254	0.948	0.73	0.000478067
CREM	2.54e-08	-1.77429	0.433	0.784	0.000590645
ST13	2.62e-08	-1.12887	0.581	0.649	0.000611015
PPP1R10	2.97e-08	-1.51167	0.51	0.73	0.000692116
TSPYL2	3.12e-08	-1.9768	0.39	0.73	0.000727741
SMAD7	3.43e-08	-3.16273	0.11	0.514	0.000798226
BRK1	3.98e-08	1.92297	0.776	0.378	0.000926373
TXNDC17	3.99e-08	1.88199	0.752	0.27	0.000928504
COX17	4.36e-08	1.56272	0.829	0.378	0.00101517
SMC1A	4.66e-08	-1.69362	0.471	0.757	0.00108504
TRAPPC1	4.66e-08	2.1894	0.714	0.243	0.00108578
COMMD1	4.75e-08	3.23739	0.543	0.081	0.00110679
ZFP36L2	4.79e-08	-1.30591	0.871	0.919	0.00111678
SNRPB	4.89e-08	1.03767	0.943	0.703	0.00113807
MT-CO2	4.89e-08	-1.00064	0.99	1	0.00113929
TRA2B	5.01e-08	-1.22087	0.757	0.892	0.00116728
ARID4B	5.26e-08	-1.31998	0.648	0.757	0.00122439
C14orf2	5.4e-08	1.54173	0.843	0.486	0.00125742
ENO1	5.4e-08	1.31948	0.905	0.541	0.00125761
TCP1	5.82e-08	-1.33037	0.686	0.811	0.00135667
NDUFB3	5.95e-08	1.25645	0.871	0.459	0.00138601
GLS	6.01e-08	-1.57815	0.49	0.784	0.00140043
RPS4Y1	6.01e-08	1.8605	0.776	0.324	0.0014009
PHPT1	6.12e-08	1.81322	0.795	0.405	0.00142618
HCST	6.15e-08	1.25776	0.943	0.595	0.00143156
RANBP1	6.22e-08	1.38995	0.886	0.568	0.00144864
KDM6B	6.34e-08	-2.94181	0.119	0.514	0.0014765
RNF139	6.41e-08	-2.6947	0.195	0.595	0.00149352
PSMB6	6.74e-08	1.48678	0.843	0.432	0.00157099
ATP5G2	7.36e-08	1.03412	0.952	0.811	0.00171361
GSTO1	7.51e-08	1.75269	0.795	0.378	0.00175005
HSD17B10	7.65e-08	2.14423	0.69	0.216	0.00178156
C8orf59	7.88e-08	2.00081	0.719	0.243	0.00183513
SUMO2	8.14e-08	0.894497	0.976	0.784	0.00189719
RPS6	8.19e-08	0.808494	1	0.838	0.00190824
C19orf53	8.66e-08	1.27643	0.852	0.486	0.00201797
BLOC1S1	9.2e-08	1.28844	0.91	0.568	0.00214234
UQCRB	9.48e-08	1.12458	0.952	0.757	0.00220766
ATP6V0E1	9.6e-08	0.884911	0.89	0.459	0.00223634
UQCRH	9.91e-08	1.10903	0.929	0.676	0.00230949
SLC38A1	1.06e-07	-1.42202	0.6	0.838	0.00247209
MT1E	1.07e-07	2.25552	0.719	0.27	0.00250308
SPTBN1	1.08e-07	-2.4965	0.248	0.514	0.00251859
RPL37	1.21e-07	0.666722	1	0.946	0.00282875
ANKRD12	1.23e-07	-1.4264	0.576	0.703	0.00286645
MRP63	1.24e-07	1.67503	0.748	0.27	0.00288729
GIMAP7	1.27e-07	2.12341	0.714	0.243	0.0029665
RPA3	1.3e-07	1.40145	0.871	0.595	0.00302708
PYCARD	1.33e-07	2.28974	0.69	0.243	0.00308981
C19orf70	1.33e-07	2.81187	0.571	0.108	0.00309652
BCLAF1	1.34e-07	-1.23493	0.576	0.676	0.00313243
MRPL11	1.49e-07	2.42247	0.581	0.108	0.0034813
RPS10	1.51e-07	1.03085	0.957	0.676	0.00351181
KIF23	1.58e-07	-1.7387	0.362	0.676	0.00368784
TMEM66	1.65e-07	-1.13056	0.748	0.946	0.00383572
RABAC1	1.65e-07	1.99039	0.733	0.297	0.00384678
RBBP6	1.72e-07	-1.7199	0.39	0.784	0.00400504
TALDO1	1.92e-07	1.63084	0.776	0.324	0.00446649
MYEOV2	1.97e-07	1.44003	0.838	0.459	0.00458706
EMP3	2.1e-07	1.46152	0.843	0.432	0.00488887
MBNL1	2.16e-07	-1.26316	0.81	0.865	0.00504036
EEF1B2	2.28e-07	1.25822	0.957	0.784	0.00530785
WHSC1L1	2.43e-07	-1.45251	0.59	0.811	0.00567007
APOBEC3G	2.45e-07	1.41044	0.881	0.568	0.00569943
RARRES3	2.46e-07	1.51586	0.857	0.459	0.00572026
N4BP2	2.55e-07	-2.15677	0.276	0.486	0.00593489
PIN1	2.61e-07	1.70631	0.695	0.216	0.006088
MIDN	2.81e-07	-1.94767	0.324	0.649	0.00653761
ALDOA	2.81e-07	1.4282	0.871	0.514	0.00654247
ARIH1	2.87e-07	-2.39409	0.186	0.541	0.00669193
MGST3	2.88e-07	1.82749	0.752	0.324	0.00669782
H3F3A	3.02e-07	0.701716	0.99	0.919	0.00703231
IQGAP1	3.1e-07	-1.07254	0.743	0.811	0.00721759
PCM1	3.16e-07	-1.45172	0.495	0.811	0.00735823
ATAD2	3.21e-07	-1.00333	0.71	0.703	0.00747387
RPS13	3.3e-07	0.778976	0.99	0.892	0.00767642
IFRD1	3.53e-07	-1.69324	0.443	0.73	0.00823346
NOL7	3.57e-07	1.99969	0.7	0.27	0.00831144
PPP2R5C	3.57e-07	-1.53444	0.567	0.784	0.00832166
LAMTOR1	3.6e-07	2.2116	0.567	0.108	0.00839156
UTRN	3.82e-07	-2.05142	0.3	0.595	0.00890385
SMARCA5	3.83e-07	-1.2209	0.614	0.73	0.00891802
EZR	3.84e-07	-0.987542	0.819	0.838	0.00895627
SIK3	3.88e-07	-2.19622	0.229	0.595	0.00903234
NT5C	3.95e-07	2.58103	0.562	0.108	0.00921275
JMY	4.17e-07	-3.46212	0.148	0.432	0.00971495
SOD1	4.18e-07	0.883797	0.952	0.622	0.00974064
OAZ1	4.3e-07	0.864808	0.981	0.865	0.0100205
SETX	4.41e-07	-1.87245	0.405	0.649	0.0102613
SMDT1	4.44e-07	1.79573	0.743	0.351	0.0103378
CENPE	4.63e-07	-1.5218	0.467	0.622	0.0107933
SLC20A1	4.7e-07	-1.46359	0.462	0.568	0.0109448
MRPL52	4.72e-07	1.6133	0.733	0.27	0.0109975
FKBP1A	4.77e-07	1.87492	0.724	0.27	0.0111
NDUFS6	4.83e-07	1.30567	0.848	0.514	0.0112402
TMEM258	5.24e-07	1.14487	0.881	0.514	0.0121991
MT-CO3	5.39e-07	-1.14408	0.995	1	0.0125516
DUT	5.44e-07	1.43252	0.871	0.784	0.0126738
PPP1R14B	5.61e-07	2.56468	0.614	0.162	0.0130672
PRDM1	5.72e-07	-1.61939	0.395	0.649	0.0133181
MRPS16	5.79e-07	2.66176	0.557	0.135	0.0134786
KRT10	5.98e-07	1.35992	0.867	0.486	0.0139366
ETS1	5.99e-07	-1.10502	0.748	0.811	0.0139422
GUK1	6.06e-07	1.25905	0.905	0.595	0.0141233
SIVA1	6.2e-07	1.16037	0.9	0.649	0.0144482
POLR2J	6.34e-07	1.85635	0.724	0.351	0.0147609
POLR2A	6.75e-07	-1.44983	0.381	0.541	0.0157336
AURKAIP1	6.93e-07	1.43614	0.8	0.432	0.0161382
PNRC1	6.95e-07	-1.1487	0.676	0.811	0.0161799
TMEM160	7.03e-07	1.43501	0.814	0.405	0.0163785
ROMO1	7.09e-07	1.32598	0.771	0.324	0.0165184
S100A11	7.24e-07	1.62816	0.895	0.568	0.0168669
KMT2E	7.61e-07	-1.23402	0.619	0.73	0.0177284
MRPL27	7.77e-07	3.24517	0.457	0.054	0.0181093
PTPRCAP	7.83e-07	1.18893	0.948	0.676	0.0182457
USPL1	7.92e-07	-2.27147	0.2	0.405	0.0184514
CNOT6L	7.93e-07	-1.32581	0.543	0.649	0.0184767
NFAT5	8.42e-07	-1.7034	0.357	0.703	0.0196087
COA4	8.61e-07	2.36025	0.457	0.054	0.0200573
NHP2	8.7e-07	3.14848	0.505	0.108	0.0202716
NUDT8	8.71e-07	4.47957	0.314	0	0.0202867
NDUFA12	8.99e-07	1.35671	0.829	0.514	0.0209301
MRPL51	1e-06	1.23095	0.9	0.649	0.0233149
BAZ1A	1.06e-06	-1.45607	0.486	0.703	0.0246281
C12orf75	1.11e-06	1.45431	0.767	0.324	0.0258964
PPDPF	1.12e-06	1.2367	0.881	0.514	0.0259845
MT-CO1	1.13e-06	-0.969131	0.995	1	0.0262083
B3GNT2	1.14e-06	-2.16297	0.252	0.595	0.0266348
SMC2	1.15e-06	-1.03588	0.648	0.757	0.026886
MT-ATP6	1.19e-06	-0.993998	0.99	1	0.027621
YTHDC1	1.23e-06	-1.54332	0.419	0.649	0.0286778
EIF4A2	1.24e-06	-1.08443	0.819	0.838	0.0288435
ELL2	1.28e-06	-1.86067	0.338	0.541	0.0297881
ATRX	1.33e-06	-1.27921	0.538	0.703	0.0309487
AP2S1	1.36e-06	1.33802	0.814	0.405	0.0317444
HSPA9	1.42e-06	-1.27903	0.519	0.757	0.0330199
SEC11C	1.43e-06	1.82014	0.762	0.378	0.0332312
GCC2	1.43e-06	-1.30067	0.524	0.784	0.033353
RER1	1.44e-06	1.92683	0.681	0.27	0.0336495
UQCC2	1.48e-06	2.29148	0.61	0.189	0.034579
FTH1	1.51e-06	0.703671	1	0.919	0.0351175
ATP6V1F	1.52e-06	2.16532	0.595	0.216	0.0353572
AKIRIN1	1.53e-06	-1.38476	0.39	0.459	0.0356323
NDUFA11	1.58e-06	1.42566	0.79	0.432	0.0367686
FAM133B	1.6e-06	-1.4708	0.538	0.757	0.0373865
YWHAZ	1.65e-06	-0.775603	0.905	0.973	0.0383197
STRA13	1.65e-06	1.68947	0.781	0.405	0.0383359
NKG7	1.67e-06	1.32074	0.952	0.757	0.0389873
LSMD1	1.73e-06	1.61558	0.776	0.432	0.04025
PIN4	1.73e-06	2.55294	0.5	0.081	0.0403867
NDUFA3	1.76e-06	1.45204	0.767	0.351	0.0410494
RBM5	1.77e-06	-2.07526	0.305	0.676	0.041236
NIPBL	1.79e-06	-1.80569	0.338	0.676	0.0416327
ZBTB8OS	1.89e-06	2.61247	0.519	0.108	0.0440607
MT-ND3	1.94e-06	-1.01476	0.986	1	0.0451962
SMC4	1.99e-06	-1.10662	0.738	0.892	0.0462942
LGALS1	2.01e-06	2.52319	0.867	0.622	0.0467369
RRP7A	2.05e-06	2.15391	0.495	0.081	0.047816

## Sheet: Table S8
Table S8: Univariate and multivariate Cox regression analyses in TCGA-ccRCC
Gene	HR(95% CI) Univariate analysis	P value Univariate analysis	HR(95% CI) Multivariate analysis	P value Multivariate analysis
RPL35	1.175 (0.938 - 1.472)	0.162
RPL10	0.850 (0.672 - 1.076)	0.177
RPL38	1.278 (0.973 - 1.678)	0.078	1.788 (1.071 - 2.983)	0.026
RPS2	1.511 (1.167 - 1.956)	0.002	1.855 (1.223 - 2.815)	0.004
RPS5	0.896 (0.720 - 1.114)	0.323
RPS8	1.039 (0.817 - 1.322)	0.754
RPS14	0.794 (0.622 - 1.012)	0.062	0.450 (0.307 - 0.660)	< 0.001
RPS15	1.233 (0.947 - 1.605)	0.12
RPS19	1.331 (1.066 - 1.661)	0.011	1.561 (1.050 - 2.321)	0.046
RPS21	0.931 (0.740 - 1.173)	0.546
RPS28	0.836 (0.695 - 1.005)	0.057	0.492 (0.369 - 0.656)	< 0.001

## Sheet: Table S9
Table S9: Randomly divide TCGA-ccRCC samples into TCGA-train and TCGA-test sets at a 1:1 ratio.
Characteristics	TCGA-train	TCGA-test	pvalue	method
N = 522	262	260
Overall Survival (OS), n (%)			0.685337406226909	Chisq test
Alive	174 (33.3%)	177 (33.9%)
Dead	88 (16.9%)	83 (15.9%)
Overall Survival (years), median (95%CI)	3.2753 (1.537, 5.2842)	3.311 (1.4123, 5.2384)	0.788822835664765	Wilcoxon
Age, median (IQR)	61 (52, 70)	60 (51, 69)	0.651708572973185	Wilcoxon
Gender, n (%)			0.103699044457712	Chisq test
Female	82 (15.7%)	99 (19%)
Male	180 (34.5%)	161 (30.8%)
Grade, n (%)			0.0755847748051769	Chisq test
1	4 (0.8%)	9 (1.8%)
2	118 (23%)	105 (20.4%)
3	93 (18.1%)	111 (21.6%)
4	44 (8.6%)	30 (5.8%)
Stage, n (%)			0.755479654981438	Chisq test
I	124 (23.9%)	135 (26%)
II	31 (6%)	25 (4.8%)
III	62 (11.9%)	60 (11.6%)
IV	42 (8.1%)	40 (7.7%)
pT, n (%)			0.342060468588243	Chisq test
1	126 (24.1%)	139 (26.6%)
2	36 (6.9%)	32 (6.1%)
3	92 (17.6%)	86 (16.5%)
4	8 (1.5%)	3 (0.6%)
pM, n (%)			0.745064390551686	Chisq test
0	210 (42.7%)	204 (41.5%)
1	38 (7.7%)	40 (8.1%)

## Sheet: Table S10
Table S10: 32 published prognostic models in ccRCC
Model	Gene	Coef	PMID
Bian-ZL	FDX1	−0.44	35627236
	DLAT	−0.28	35627236
	CDKN2A	0.23	35627236
Gan-Y	CASP3	0.507955	36349258
	CASP4	0.40461	36349258
	GSDMB	0.292399	36349258
	GZMA	−0.220535	36349258
Liu-RJ	PLAUR	0.297317	38061153
	GNAS	0.246661	38061153
	ACTB	0.115432	38061153
	SRC	0.142541	38061153
	PIK3R3	-0.174234	38061153
Huang-YS	GJA5	-0.0003	38454924
	GJB1	-0.0005	38454924
Liu-YJ	PPP1R1A	0.00328119	39417181
	DPYSL3	0.00513181	39417181
	PTPRM	-0.0148152	39417181
Liu-G	CD276	0.180528	37928426
	HLA-E	-0.616655	37928426
	LGALS9	0.24483	37928426
	TNFRSF18	0.479192	37928426
Chen-YB	GRN	-0.428	37762031
	RARRES2	0.277	37762031
	SOCS3	-0.295	37762031
	CLDN4	-0.227	37762031
	RBP7	-0.201	37762031
	TNFSF14	0.147	37762031
	XCL1	0.217	37762031
Chen-WB	DGKZ	0.0272	38939337
	ACADM	-0.0059	38939337
	ACAT1	-0.0033	38939337
	ECHS1	-0.0012	38939337
	HPGD	-0.0186	38939337
Wu-QH	KIF18A	0.5799	37965453
	BID	0.6975	37965453
	CHEK2	0.5761	37965453
	CEACAM4	0.5914	37965453
Cui-JT	CERCAM	0.0559	38715811
	TMEM132A	0.0827	38715811
	TIMP1	0.1135	38715811
	P4HA3	0.0371	38715811
	FKBP10	0.0556	38715811
	CEBPB	0.0878	38715811
Ding-GX	IL4	4.4337	38170124
	BIRC5	0.5463	38170124
	RNASE2	0.4397	38170124
	CCR10	0.6688	38170124
Bao-W	SLC25A23	-0.065683	37304236
	SLC25A42	-0.076665	37304236
	SLC5A1	-0.00980405	37304236
	SLC3A1	-0.0750391	37304236
	SLC25A37	0.103682	37304236
	SLC5A6	0.289873	37304236
	SLCO5A1	1.75616	37304236
	SCP2	-0.0382915	37304236
Chen-K	IL4	1.84447	37213667
	CSF2	0.83394	37213667
	PROX1	0.3287	37213667
	TEK	-0.35554	37213667
Quan-J	DYSF	DYSF	36523511
	MMP9	MMP9	36523511
	SLC22A4	SLC22A4	36523511
	SELP	SELP	36523511
	KCNJ15	KCNJ15	36523511
	G0S2	G0S2	36523511
Meng-K	GBP2	0.27	38213893
	HLA-DRA	-0.39	38213893
	ISG15	0.19	38213893
	ISG20	-0.19	38213893
	ITGAX	0.27	38213893
Jia-YT	AUP1	0.82	39256647
	SERPINF1	0.264	39256647
	DGAT2	0.717	39256647
	METTL7A	-0.286	39256647
Gui-ZW	MMP9	0.256	37438709
	HMOX1	-0.222	37438709
	NFKB1	-0.216	37438709
	IRF7	0.077	37438709
Zhou-SM	CALR	CALR	36932108
	ENTPD1	ENTPD1	36932108
	FOXP3	FOXP3	36932108
	HSP90AA1	HSP90AA1	36932108
	IFNB1	IFNB1	36932108
	IFNG	IFNG	36932108
	IL6	IL6	36932108
	LY96	LY96	36932108
	PIK3CA	PIK3CA	36932108
	TLR4	TLR4	36932108
Yang-QX	CIB1	0.411	39543725
	LGALS2	-0.11	39543725
	ISG15	0.273	39543725
	TRAPPC6A	-0.258	39543725
	STAP2	-0.272	39543725
	HSBP1	-0.45	39543725
	RCN1	0.376	39543725
Ma-WM	CKS2	0.0668082	38924847
	SETBP1	-0.147161	38924847
	ZNF132	-0.139293	38924847
	ASPA	0.0439827	38924847
	TMEM174	-0.0378371	38924847
	ACE2	-0.136409	38924847
Li-GY	ICAM1	0.00586481	34187413
	IFNG	0.0336286	34187413
	CXCL5	0.00449394	34187413
	XCL1	0.178774	34187413
	TGFB1	0.0114011	34187413
	PDGFRA	0.034697	34187413
	GNAI1	0.00617576	34187413
	TNFSF11	0.321236	34187413
	HMOX1	-0.00150623	34187413
	CCL22	-0.456893	34187413
	IL4	3.9283	34187413
	CRP	0.00127583	34187413
	EDN1	-0.00254187	34187413
	AVP	1.25039	34187413
	CSF2	0.873479	34187413
	GAL	0.0818075	34187413
	GNRH1	0.124431	34187413
	PPY	0.275246	34187413
Xing-QW	ANKZF1	0.028	33836688
	CD44	0.0054	33836688
	CHST6	0.355	33836688
	HS6ST2	0.4116	33836688
	IDUA	0.1155	33836688
	KIF20A	0.108	33836688
	NDST3	-1.274	33836688
	PLOD2	0.0052	33836688
	VCAN	0.0059	33836688
	FBP1	-0.011	33836688
Chen-J	METTL14	-0.385	32419773
	METTL3	0.121	32419773
Guo-XD	RRM2	0.0361	33686951
	ALDH6A1	-0.0184	33686951
Shen-JW	TRIM4	-0.474815	35617983
	TRIM7	-0.140412	35617983
	TRIM27	0.962029	35617983
	TRIM58	-0.142716	35617983
	TRIM65	0.544067	35617983
	TRIM72	0.127513	35617983
Wang-RJ	AGR2	0.0726303	36516496
	HAO2	-0.177355	36516496
	IGF2BP1	0.184007	36516496
	MCCD1	-0.0897278	36516496
	OLFM4	-0.0895266	36516496
Zheng-B	CD44	0.015	34370716
	DPP4	-0.005	34370716
	NCOA4	-0.017	34370716
	SLC7A11	0.432	34370716
Li-HR	NOP2	0.0804	34471382
	NSUN4	-0.1318	34471382
	NSUN6	0.2682	34471382
	TET2	-0.3593	34471382
Chen-JY	NPR3	-0.113151	34535962
	MDK	0.0467655	34535962
	IFNE	0.0246016	34535962
	NTF4	0.0399806	34535962
	PTGER1	0.0118192	34535962
	GAL	0.0367739	34535962
	FGF23	0.0201288	34535962
	CXCL13	0.00648274	34535962
Zhang-K	IFNAR1	-0.223	36612165
	RGP1	-0.286	36612165
Wang-Z	YTHDF2	-0.54	35761938
	YTHDC2	0.67	35761938
	FMR1	-1.05	35761938
	ELAVL1	1.43	35761938
Fu-LM	AIM2	0.009877	36248876
	CASP4	0.042783	36248876
	GSDMB	0.134083	36248876
	IFI16	0.016047	36248876
	NOD2	0.085619	36248876
	RBCK1	0.007173	36248876
	TLR3	-0.024375	36248876
	TNIP1	-0.006708	36248876
	TRAF2	0.073096	36248876
	ZBP1	-0.16928	36248876

[truncated: 2 more sheets: Table S11, Table S12]
